# Supplementary material for: Spatiotemporal distribution and fluctuation of radiocesium in Tokyo Bay in the five years following the Fukushima Daiichi Nuclear Power Plant (FDNPP) accident
Source: PLoS One. 2018 Mar 1;13(3):e0193414. doi: 10.1371/journal.pone.0193414 (PMC5832246; doi:10.1371/journal.pone.0193414)
Supplement: S1 Table — Corrected values were corrected for radioactive decay on March 16, 2011. (XLSX) [file pone.0193414.s006.xlsx]

## Sheet: Sheet1
	S1 Table. Radiocesium activity and particle size in the sediment samples collected from Tokyo Bay. Corrected values were corrected for radioactive decay on March 16, 2011.
2011-03-16		Sampling Date:	2011-08-20
	Point	Sample	Depth, cm	Mean Depth, cm	Water Content	Porosity	Particle Size, ×10-6m	Radiocesium Activity, Bq･kg-1																			134Cs/137Cs Ratio
								Detected										Corrected
								134Cs			137Cs			134+137Cs				134Cs			137Cs			134+137Cs
	D	1	0-0.5	0.25	0.687	0.845851	12.9	130.1	±	6.7	151.7	±	7.3	281.8	±	9.90858		150.356	±	7.74315	153.21	±	7.37265	303.566	±	10.6917	0.981372
		2	0.5-1	0.75	0.676	0.839126	14.73	135.2	±	7.6	150.9	±	8.4	286.1	±	11.3278		156.25	±	8.78328	152.402	±	8.4836	308.652	±	12.2114	1.02525
		3	1-2	1	0.602	0.790857	13.33	146.8	±	6.5	172.2	±	7.1	319	±	9.62601		169.656	±	7.51201	173.914	±	7.17066	343.57	±	10.385	0.975517
		4	2-4	3	0.608	0.794979	11.38	152.6	±	6.4	180.3	±	7.1	332.9	±	9.55877		176.359	±	7.39644	182.094	±	7.17066	358.453	±	10.3017	0.968503
		5	4-6	5	0.594	0.785299	11.46	202	±	6.9	230.8	±	7.9	432.8	±	10.489		233.45	±	7.97429	233.097	±	7.97862	466.547	±	11.2804	1.00152
		6	6-8	7	0.586	0.77967	12.56	158.9	±	7.1	176	±	7.6	334.9	±	10.4005		183.64	±	8.20543	177.752	±	7.67564	361.391	±	11.2359	1.03313
		7	8-10	9	0.573	0.770368	12.55	98.9	±	2.9	110.8	±	3.2	209.7	±	4.31856		114.298	±	3.35151	111.903	±	3.23185	226.201	±	4.65591	1.02141
		8	10-12	11	0.581	0.776115	13.72	25	±	3.7	21	±	3.7	46	±	5.23259		28.8924	±	4.27607	21.209	±	3.73682	50.1014	±	5.67879	1.36227
		9	12-14	13	0.573	0.770368	12.49	19.1	±	2.2	34.7	±	3.2	53.8	±	3.8833		22.0738	±	2.54253	35.0453	±	3.23185	57.1191	±	4.11209	0.629863
		10	14-16	15	0.57	0.768194	12.19	18.9	±	2.3	25.7	±	2.7	44.6	±	3.54683		21.8426	±	2.6581	25.9558	±	2.72687	47.7984	±	3.80806	0.841532
		11	16-18	17	0.542	0.74738	11.85	15.1	±	1.4	17.8	±	1.4	32.9	±	1.9799		17.451	±	1.61797	17.9772	±	1.41393	35.4281	±	2.14873	0.970731
		12	18-20	19	0.53	0.738162	12.27	10.8	±	1.2	9.6	±	1.2	20.4	±	1.69706		12.4815	±	1.38683	9.69554	±	1.21194	22.177	±	1.84177	1.28734
		13	20-22	21	0.545	0.749656	12	15.5	±	1.6	24.7	±	1.8	40.2	±	2.40832		17.9133	±	1.84911	24.9458	±	1.81791	42.8591	±	2.59307	0.718087
		14	22-24	23	0.559	0.760131	9.86	8.2	±	1.6	11.4	±	2.2	19.6	±	2.72029		9.47669	±	1.84911	11.5135	±	2.2219	20.9902	±	2.89068	0.823097
		15	24-26	25	0.556	0.757906	11.88	4.13	±	1.24	4.65	±	2.6	8.78	±	2.88056		4.77302	±	1.43306	4.69628	±	2.62588	9.4693	±	2.99147	1.01634
		16	26-28	27	0.542	0.74738	10.4		nd		1.8	±	0.9	1.8	±	0.9			nd		1.81791	±	0.908957	1.81791	±	0.908957	-
	C	1	0-0.5	0.25	0.774	0.895419	7.55	205.4	±	6.3	228.3	±	6.7	433.7	±	9.19674		237.38	±	7.28088	230.572	±	6.76668	467.952	±	9.93977	1.02952
		2	0.5-1	0.75	0.767	0.891653	6.98	162.6	±	6.6	184.9	±	7.1	347.5	±	9.69381		187.916	±	7.62758	186.74	±	7.17066	374.656	±	10.4689	1.0063
		3	1-2	1.5	0.761	0.888396	6.63	210.7	±	10.3	235.2	±	11.1	445.9	±	15.1427		243.505	±	11.9037	237.541	±	11.2105	481.046	±	16.3515	1.02511
		4	2-4	3	0.715	0.862485	9.54	155.4	±	7.3	167.6	±	7.6	323	±	10.538		179.595	±	8.43657	169.268	±	7.67564	348.863	±	11.4057	1.06101
		5	4-6	5	0.64	0.816327	7.84	29.1	±	3.1	37.9	±	3.8	67	±	4.90408		33.6307	±	3.58265	38.2772	±	3.83782	71.9079	±	5.25017	0.87861
		6	6-8	7	0.553	0.755671	7.61	15.3	±	2.4	23.9	±	2.4	39.2	±	3.39411		17.6821	±	2.77367	24.1379	±	2.42389	41.82	±	3.68354	0.732547
		7	8-10	9	0.55	0.753425	6.81	5.7	±	1.4	10.7	±	1.5	16.4	±	2.05183		6.58746	±	1.61797	10.8065	±	1.51493	17.3939	±	2.21649	0.609584
		8	10-12	11	0.544	0.748899	7.81		nd			nd			nd				nd			nd			nd		-
		9	12-14	13	0.522	0.731913	8.27	7.5	±	1.1	9.8	±	1.3	17.3	±	1.70294		8.66771	±	1.27126	9.89753	±	1.31294	18.5652	±	1.82754	0.875744
		10	14-16	15	0.516	0.72717	7.11		nd		5.7	±	1.3	5.7	±	1.3			nd		5.75673	±	1.31294	5.75673	±	1.31294	-
	B	1	0-1	0.5	0.864	0.940767	13	58.2	±	4.3	63.5	±	4.5	121.7	±	6.22415		67.2614	±	4.96949	64.132	±	4.54479	131.393	±	6.73431	1.0488
		2	1-2	1.5	0.753	0.88401	10.329	29.1	±	4.9	26.5	±	4.3	55.6	±	6.5192		33.6307	±	5.6629	26.7637	±	4.3428	60.3944	±	7.13641	1.25658
		3	2-4	3	0.618	0.801764	11.868	42.3	±	4	33	±	4	75.3	±	5.65685		48.8859	±	4.62278	33.3284	±	4.03981	82.2143	±	6.13923	1.46679
		4	4-6	5	0.642	0.817626	12.359	23.7	±	3.3	21	±	3.4	44.7	±	4.73814		27.39	±	3.81379	21.209	±	3.43384	48.599	±	5.13189	1.29143
		5	6-8	7	0.645	0.819568		17.3	±	3.6	29.7	±	4.2	47	±	5.53173		19.9935	±	4.1605	29.9956	±	4.2418	49.9891	±	5.9416	0.666549
		6	8-10	9	0.666	0.832916		19.7	±	4.4	22.3	±	3.4	42	±	5.56058		22.7672	±	5.08506	22.5219	±	3.43384	45.2891	±	6.13588	1.01089
		7	10-12	11	0.682	0.842808		32.9	±	3.8	36.1	±	4.1	69	±	5.59017		38.0223	±	4.39164	36.4593	±	4.1408	74.4816	±	6.03596	1.04287
		8	12-14	13	0.683	0.843418		99.1	±	3.2	118.3	±	3.5	217.4	±	4.74236		114.529	±	3.69822	119.477	±	3.53483	234.007	±	5.11585	0.958586
		9	14-16	15	0.689	0.847062		15.7	±	3	48.5	±	3.6	64.2	±	4.68615		18.1444	±	3.46708	48.9827	±	3.63583	67.1271	±	5.02393	0.370425
		10	16-18	17	0.613	0.798385			nd		3.5	±	1.8	3.5	±	1.8			nd		3.53483	±	1.81791	3.53483	±	1.81791	-
		11	18-20	19	0.473	0.691723			nd		1.4	±	0.5	1.4	±	0.5			nd		1.41393	±	0.504976	1.41393	±	0.504976	-
		12	20-22	21	0.473	0.691723			nd		2.3	±	1	2.3	±	1			nd		2.32289	±	1.00995	2.32289	±	1.00995	-
	A	1	0-0.5	0.25	0.93	0.970772	12	151.2	±	6.6	166.4	±	7.3	317.6	±	9.84124		174.741	±	7.62758	168.056	±	7.37265	342.797	±	10.6083	1.03978
		2	0.5-1	0.75	0.902	0.958351	9.724	34.8	±	7.6	39.8	±	9.5	74.6	±	12.1659		40.2182	±	8.78328	40.1961	±	9.59455	80.4143	±	13.0077	1.00055
		3	1-2	1.5	0.885	0.950591	18.665	76.8	±	8.6	87	±	8.9	163.8	±	12.3762		88.7573	±	9.93897	87.8659	±	8.98858	176.623	±	13.4007	1.01015
		4	2-4	3	0.828	0.923283	17.334	24.2	±	5.3	27.7	±	6	51.9	±	8.00562		27.9678	±	6.12518	27.9757	±	6.05971	55.9435	±	8.61615	0.999719
		5	4-6	5	0.845	0.931643	80.997	6	±	1.3	11.9	±	1.9	17.9	±	2.30217		6.93417	±	1.5024	12.0184	±	1.91891	18.9526	±	2.43709	0.576961
		6	6-8	7	0.846	0.932129			nd		7.4	±	2.4	7.4	±	2.4			nd		7.47365	±	2.42389	7.47365	±	2.42389	-
		7	8-10	9	0.832	0.925267			±			±			±				±			±			±
		8	10-12	11	0.817	0.917771			±			±			±				±			±			±
		Sampling Date:	2011-10-01
	Sampler	Point	Depth, cm	Mean Depth, cm	Water Content	Porosity	Particle Size, ×10-6m	Radiocesium Activity, Bq･kg-1																			134Cs/137Cs Ratio
								Detected										Corrected
								134Cs			137Cs			134+137Cs				134Cs			137Cs			134+137Cs
	Ekman	A3	0-5	2.5			9.281	131.94	±	3.79	153.83	±	4.21	285.77	±	5.66464		158.501	±	4.55296	155.773	±	4.26318	314.274	±	6.23732	1.01751
			0-5	2.5			15.826	176.7	±	4.82	201.85	±	5.19	378.55	±	7.08297		212.271	±	5.79031	204.4	±	5.25556	416.671	±	7.81975	1.03851
			0-5	2.5			9.671	262.63	±	5.44	303.98	±	5.96	566.61	±	8.0694		315.5	±	6.53512	307.82	±	6.03528	623.319	±	8.89564	1.02495
		01	0-5	2.5	0.636	0.813715	6.97	421.1	±	7.4	489.1	±	8.2	910.2	±	11.0454		505.871	±	8.88968	495.278	±	8.30358	1001.15	±	12.1645	1.02139
		02	0-5	2.5	0.657	0.827248	7.68	356	±	7.1	431.9	±	8	787.9	±	10.6963		427.666	±	8.52929	437.356	±	8.10105	865.021	±	11.7633	0.977845
		04	0-5	2.5	0.59	0.782493	6.39	237.7	±	6.6	275.3	±	7.3	513	±	9.84124		285.551	±	7.92864	278.777	±	7.39221	564.328	±	10.8401	1.0243
		03	0-5	2.5	0.554	0.756417	16.39	435.5	±	6.8	513.6	±	7.6	949.1	±	10.198		523.17	±	8.1689	520.088	±	7.696	1043.26	±	11.2232	1.00593
		06	0-5	2.5	0.714	0.861902	6.25	195.5	±	6.4	226.4	±	7	421.9	±	9.48472		234.856	±	7.68837	229.26	±	7.08842	464.116	±	10.4574	1.02441
		05	0-5	2.5	0.761	0.888396	5.07	121.3	±	4.5	140.4	±	4.9	261.7	±	6.65282		145.719	±	5.40589	142.173	±	4.96189	287.892	±	7.33785	1.02494
		16	0-5	2.5	0.769	0.892733	5	22.8	±	1.8	32.3	±	2.2	55.1	±	2.84253		27.3898	±	2.16236	32.708	±	2.22779	60.0978	±	3.10465	0.837405
		07	0-5	2.5	0.721	0.865962	8.64	20.1	±	1.4	28.9	±	1.6	49	±	2.12603		24.1463	±	1.68183	29.2651	±	1.62021	53.4114	±	2.3353	0.82509
		10	0-5	2.5	0.794	0.905979	5.2	21.1	±	2	24.9	±	2.1	46	±	2.9		25.3476	±	2.40262	25.2145	±	2.12653	50.5621	±	3.20853	1.00528
		13	0-5	2.5	0.84	0.929204	4.52	37.5	±	2.7	45.1	±	3	82.6	±	4.03609		45.0491	±	3.24353	45.6697	±	3.03789	90.7187	±	4.44402	0.986411
		17	0-5	2.5	0.802	0.910123	4.98	20.6	±	2.1	24.7	±	2.2	45.3	±	3.04138		24.747	±	2.52275	25.012	±	2.22779	49.759	±	3.36561	0.989403
		14	0-5	2.5	0.832	0.925267	4.6	21.7	±	3	25.7	±	2.9	47.4	±	4.17253		26.0684	±	3.60393	26.0246	±	2.93663	52.093	±	4.64888	1.00168
		11	0-5	2.5	0.846	0.932129	5.37	3.8	±	1.8	20.7	±	2.2	24.5	±	2.84253		4.56497	±	2.16236	20.9615	±	2.22779	25.5264	±	3.10465	0.217779
		08	0-5	2.5	0.785	0.901263	5.78	8.4	±	1.4	11.2	±	1.5	19.6	±	2.05183		10.091	±	1.68183	11.3415	±	1.51895	21.4325	±	2.26622	0.889743
		09	0-5	2.5	0.747	0.880689	7.37	15.2	±	1.9	19.6	±	2	34.8	±	2.75862		18.2599	±	2.28249	19.8476	±	2.02526	38.1075	±	3.05146	0.920006
		12	0-5	2.5	0.825	0.921788	5.01		nd		2.2	±	1.2	2.2	±	1.2			nd		2.22779	±	1.21516	2.22779	±	1.21516	-
		15	0-5	2.5	0.759	0.887304	5.93	8.9	±	1.3	11.6	±	1.3	20.5	±	1.83848		10.6916	±	1.5617	11.7465	±	1.31642	22.4382	±	2.04252	0.910196
		18	Surface		0.464	0.683962		9.9	±	0.9	9.7	±	1	19.6	±	1.34536		11.893	±	1.08118	9.82253	±	1.01263	21.7155	±	1.48134	1.21078
		21	Surface		0.302	0.519615		3.6	±	1	6	±	1.1	9.6	±	1.48661		4.32471	±	1.20131	6.07579	±	1.11389	10.4005	±	1.63826	0.711794
		30	0-5	2.5	0.633	0.811747	8.476	9.3	±	1	10.3	±	0.9	19.6	±	1.34536		11.1722	±	1.20131	10.4301	±	0.911368	21.6023	±	1.50789	1.07115
		24	0-5	2.5	0.752	0.883459	6.876		nd		10	±	1.3	10	±	1.3			nd		10.1263	±	1.31642	10.1263	±	1.31642	-
		19	0-5	2.5	0.707	0.857802	4.84	57.3	±	2.8	66.4	±	3.1	123.7	±	4.17732		68.835	±	3.36366	67.2387	±	3.13916	136.074	±	4.60093	1.02374
		22	0-5	2.5	0.82	0.919283	4.886	49.3	±	2.9	58.3	±	3.2	107.6	±	4.31856		59.2245	±	3.48379	59.0364	±	3.24042	118.261	±	4.75785	1.00319
		23	0-5	2.5	0.789	0.903366	6.664	15.2	±	1.8	23.9	±	2.1	39.1	±	2.76586		18.2599	±	2.16236	24.2019	±	2.12653	42.4618	±	3.0328	0.754482
		20	0-5	2.5	0.822	0.920287	5.933	14	±	2	32.1	±	2.5	46.1	±	3.20156		16.8183	±	2.40262	32.5055	±	2.53158	49.3238	±	3.49019	0.5174
		Sampling Date:	2011-12-03
	Sampler	Point	Depth, cm	Mean Depth, cm	Water Content	Porosity	Particle Size, ×10-6m	Radiocesium Activity, Bq･kg-1																			134Cs/137Cs Ratio
								Detected										Corrected
								134Cs			137Cs			134+137Cs				134Cs			137Cs			134+137Cs
	Ekman	01	0-5	2.5	0.548	0.751921	11.12	401.32	±	6	500.32	±	7.23169	901.64	±	9.39667		510.931	±	7.63876	508.657	±	7.3522	1019.59	±	10.6021	1.00447
		33	0-5	2.5	0.6104	0.796617	6.7105	348.352	±	4	422.647	±	4	770.999	±	5.65685		443.496	±	5.09251	429.69	±	4.06665	873.187	±	6.517	1.03213
		02	0-5	2.5	0.582	0.776829	6.123	310.34	±	6.0194	395.69	±	7.00371	706.03	±	9.23499		395.102	±	7.66347	402.284	±	7.12041	797.386	±	10.4608	0.982149
		04	0-5	2.5	0.495	0.710187	8.592	245.893	±	6.49159	305.852	±	7.37104	551.745	±	9.82206		313.054	±	8.26461	310.949	±	7.49386	624.002	±	11.1562	1.00677
		03	0-5	2.5	0.474	0.692577	22.651	452.95	±	6.29868	576.04	±	7.16262	1028.99	±	9.53816		576.663	±	8.01902	585.639	±	7.28197	1162.3	±	10.832	0.984673
		34	0-5	2.5	0.7457	0.879965	5.581	97.85	±	5	124.282	±	5	222.132	±	7.07107		124.576	±	6.36564	126.353	±	5.08332	250.928	±	8.14625	0.985935
		06	0-5	2.5	0.767	0.891653	5.214	253.222	±	9.41984	324.86	±	10.8178	578.082	±	14.3443		322.383	±	11.9927	330.274	±	10.9981	652.657	±	16.2721	0.97611
		05	0-5	2.5	0.748	0.881244	4.865	142.667	±	5.69242	177.543	±	6.35602	320.21	±	8.53245		181.634	±	7.24718	180.501	±	6.46194	362.135	±	9.7097	1.00627
		35	0-5	2.5	0.8235	0.921038	4.649	40.9325	±	4	52.8	±	4	93.7325	±	5.65685		52.1123	±	5.09251	53.6798	±	4.06665	105.792	±	6.517	0.970798
		16	0-5	2.5	0.8123	0.915391	4.493	146.2	±	3	179	±	3	325.2	±	4.24264		186.131	±	3.81938	181.983	±	3.04999	368.114	±	4.88775	1.0228
		36	0-5	2.5	0.8244	0.921488	4.848	107.3	±	6.3	136.9	±	7.2	244.2	±	9.56713		136.607	±	8.0207	139.181	±	7.31998	275.788	±	10.8588	0.981501
		32	0-5	2.5	0.6229	0.805051	14.266	33.5897	±	3	45.2878	±	3	78.8775	±	4.24264		42.7639	±	3.81938	46.0424	±	3.04999	88.8064	±	4.88775	0.928793
		07	0-5	2.5	0.6983	0.852646	7.715	63.6219	±	2	79.4221	±	2	143.044	±	2.82843		80.9988	±	2.54625	80.7456	±	2.03333	161.744	±	3.2585	1.00314
		10	0-5	2.5	0.8191	0.91883	5.0745	22.0427	±	2	33.1323	±	2	55.175	±	2.82843		28.0631	±	2.54625	33.6844	±	2.03333	61.7476	±	3.2585	0.833118
		13	0-5	2.5	0.8099	0.91417	5.079	4	±	1.35	6	±	1.42	10	±	1.95931		5.09251	±	1.71872	6.09998	±	1.44366	11.1925	±	2.24459	0.83484
		17	0-5	2.5	0.8286	0.923581	6.5065	15.8248	±	2	25.0968	±	2	40.9216	±	2.82843		20.1469	±	2.54625	25.515	±	2.03333	45.662	±	3.2585	0.78961
		14	0-5	2.5	0.8664	0.941903	5.68	23	±	2	22	±	2	45	±	2.82843		29.2819	±	2.54625	22.3666	±	2.03333	51.6485	±	3.2585	1.30918
		11	0-5	2.5	0.7946	0.906291	5.179	5.00264	±	1	4.52408	±	1.62	9.52672	±	1.90379		6.369	±	1.27313	4.59946	±	1.647	10.9685	±	2.08169	1.38473
		08	0-5	2.5	0.7855	0.901526	5.373	17.66	±	2	22.15	±	2	39.81	±	2.82843		22.4834	±	2.54625	22.5191	±	2.03333	45.0025	±	3.2585	0.998416
		19	0-5	2.5	0.6247	0.806252	4.18	89.9397	±	4	117.127	±	4	207.066	±	5.65685		114.505	±	5.09251	119.078	±	4.06665	233.583	±	6.517	0.96159
		20	0-5	2.5	0.8255	0.922037	6.0745	29.2206	±	3	36.8019	±	3	66.0225	±	4.24264		37.2015	±	3.81938	37.4152	±	3.04999	74.6167	±	4.88775	0.994289
		Sampling Date:	2012-04-02
	Point	Sample	Depth, cm	Mean Depth, cm	Water Content	Porosity	Particle Size, ×10-6m	Radiocesium Activity, Bq･kg-1																			134Cs/137Cs Ratio
								Detected										Corrected
								134Cs			137Cs			134+137Cs				134Cs			137Cs			134+137Cs
	D	1	0-1	0.5	0.696	0.851272	9.571	198.2	±	6.89409	287.36	±	8.489	485.56	±	10.9358		282.104	±	9.81255	294.387	±	8.69658	576.49	±	13.1117	0.958275
		2	1-2	1.5	0.614	0.799063	7.055	161.6	±	8.83567	217.7	±	10.1446	379.3	±	13.453		230.01	±	12.5761	223.023	±	10.3927	453.033	±	16.3146	1.03133
		3	2-3	2.5	0.583	0.777541	10.398	144.106	±	2.56509	198.029	±	2.73281	342.135	±	3.74805		205.11	±	3.65096	202.872	±	2.79963	407.982	±	4.60081	1.01103
		4	3-4	3.5	0.563	0.763079	10.45	170.71	±	7.44964	233.1	±	9.04427	403.81	±	11.7173		242.976	±	10.6033	238.8	±	9.26543	481.776	±	14.0811	1.01749
		5	4-5	4.5	0.555	0.757162	8.77	250.663	±	2.80743	348.197	±	3.06413	598.86	±	4.15578		356.776	±	3.99589	356.711	±	3.13906	713.487	±	5.08142	1.00018
		6	5-6	5.5	0.558	0.75939	10.163	148.203	±	6.13561	210.822	±	7.27336	359.025	±	9.51564		210.942	±	8.73298	215.977	±	7.45121	426.919	±	11.4798	0.976685
		7	6-7	6.5	0.561	0.761607	9.234	177.22	±	6.47188	244.51	±	7.84876	421.73	±	10.1729		252.242	±	9.2116	250.489	±	8.04068	502.731	±	12.2273	1.007
		8	7-8	7.5	0.553	0.755671	9.191	185.11	±	5.52879	247.58	±	6.68459	432.69	±	8.67475		263.472	±	7.86928	253.634	±	6.84805	517.106	±	10.4317	1.03879
		9	8-9	8.5	0.557	0.758649	7.926	162.826	±	5.71521	225.385	±	6.78408	388.211	±	8.87059		231.755	±	8.13461	230.896	±	6.94997	462.651	±	10.6993	1.00372
		10	9-10	9.5	0.556	0.757906	8.481	147.872	±	6.3437	209.493	±	7.52079	357.365	±	9.83895		210.47	±	9.02917	214.615	±	7.70469	425.086	±	11.8696	0.980685
		11	10-12	11	0.545	0.749656	7.831	75.6	±	1.34862	104.938	±	1.71048	180.538	±	2.1782		107.604	±	1.91953	107.504	±	1.75231	215.107	±	2.59908	1.00093
		12	12-14	13	0.547	0.751167	10.759	29.2184	±	2.67056	42.6865	±	3.22283	71.9049	±	4.18552		41.5874	±	3.80109	43.7303	±	3.30164	85.3177	±	5.03479	0.950998
		13	14-16	15	0.55	0.753425	12.641	18.3276	±	1.12898	29.7729	±	1.2713	48.1005	±	1.70024		26.0862	±	1.60691	30.5009	±	1.30239	56.5871	±	2.06842	0.85526
		14	16-18	17	0.547	0.751167	10.032	18.9	±	1.5876	31.551	±	1.88675	50.451	±	2.46583		26.9009	±	2.25967	32.3225	±	1.93289	59.2234	±	2.97358	0.832264
		15	18-20	19	0.552	0.754923	12.467	11.287	±	2.4188	15.9307	±	2.83407	27.2177	±	3.72593		16.0651	±	3.44274	16.3203	±	2.90337	32.3853	±	4.50356	0.984362
		16	20-22	21	0.559	0.760131	11.609	16.902	±	0.868762	25.5029	±	0.941058	42.4049	±	1.28076		24.0571	±	1.23653	26.1265	±	0.964069	50.1836	±	1.56794	0.92079
		17	22-24	23	0.557	0.758649	9.41	9.3727	±	2.57562	11.8017	±	2.00157	21.1744	±	3.26191		13.3404	±	3.66595	12.0903	±	2.05051	25.4307	±	4.20045	1.1034
		18	24-26	25	0.545	0.749656	11.141	1.96608	±	0.735708	12.3389	±	0.630516	14.3049	±	0.968926		2.79838	±	1.04715	12.6406	±	0.645934	15.439	±	1.23035	0.221381
		19	26-28	27	0.533	0.740483	7.126		nd			nd			nd				nd			nd			nd		-
		20	28-30	29	0.54	0.745856	6.584		nd		5.29155	±	0.879984	5.29155	±	0.879984			nd		5.42094	±	0.901502	5.42094	±	0.901502	-
		21	30-32	31	0.513653	0.725302			nd		4.93845	±	0.559032	4.93845	±	0.559032			nd		5.05921	±	0.572702	5.05921	±	0.572702	-
		22	32-34	33	0.505477	0.718736			±			±			±				±			±			±
		23	34-36	35	0.52625	0.735243			nd		3.97308	±	0.511733	3.97308	±	0.511733			nd		4.07023	±	0.524246	4.07023	±	0.524246	-
		24	36-38	37	0.535953	0.742757			nd		4.65824	±	0.506817	4.65824	±	0.506817			nd		4.77215	±	0.51921	4.77215	±	0.51921	-
		25	38-40	39	0.550972	0.754154			±			±			±				±			±			±
		26	40-42	41	0.481454	0.698902			nd		2.20955	±	0.400591	2.20955	±	0.400591			nd		2.26358	±	0.410386	2.26358	±	0.410386	-
		27	42-44	43	0.4209	0.645018			±			±			±				±			±			±
		28	44-46	45	0.535953	0.742757			nd			nd			nd				nd			nd			nd		-
		29	46-48	47	0.527313	0.736072			nd		2.72809	±	0.499513	2.72809	±	0.499513			nd		2.7948	±	0.511728	2.7948	±	0.511728	-
		30	48-50	49	0.549642	0.753156			±			±			±				±			±			±
		31	50-52	51	0.54102	0.746634			nd		0.82524	±	0.51528	0.82524	±	0.51528			nd		0.84542	±	0.52788	0.84542	±	0.52788	-
	C	1	0-1	0.5	0.797155	0.907618	6.784	165.083	±	9.22815	230.523	±	10.6963	395.606	±	14.1269		234.968	±	13.1347	236.16	±	10.9578	471.128	±	17.1054	0.994951
		2	1-2	1.5	0.715226	0.862617	8.419	151.385	±	6.64581	208.583	±	8.07217	359.969	±	10.4559		215.471	±	9.45917	213.684	±	8.26956	429.155	±	12.5643	1.00836
		3	2-3	2.5	0.705323	0.856813	7.877	160.48	±	8.50331	221.82	±	10.3146	382.3	±	13.3678		228.416	±	12.103	227.244	±	10.5668	455.66	±	16.0667	1.00516
		4	3-4	3.5	0.67134	0.836244	10.06	229.69	±	5.35025	313.11	±	6.4188	542.8	±	8.35621		326.924	±	7.61516	320.766	±	6.57576	647.691	±	10.0614	1.0192
		5	4-5	4.5	0.644174	0.819034	8.427	115.5	±	5.51194	153.24	±	6.30919	268.74	±	8.37779		164.394	±	7.8453	156.987	±	6.46347	321.382	±	10.1649	1.04718
		6	5-6	5.5	0.66266	0.830822	9.177	122.92	±	9.31002	170.27	±	10.9656	293.19	±	14.3847		174.955	±	13.2512	174.434	±	11.2337	349.389	±	17.3721	1.00299
		7	6-7	6.5	0.602064	0.790901	8.727	47.47	±	4.57857	64.04	±	5.28305	111.51	±	6.99099		67.5654	±	6.51681	65.606	±	5.41224	133.171	±	8.4712	1.02987
		8	7-8	7.5	0.550997	0.754172	8.394	31.84	±	3.63284	45.28	±	4.02096	77.12	±	5.419		45.3188	±	5.17072	46.3872	±	4.11928	91.706	±	6.61096	0.976966
		9	8-9	8.5	0.5182	0.728915	8.122	15.0491	±	2.68476	19.5655	±	3.08157	34.6146	±	4.08705		21.4198	±	3.82129	20.044	±	3.15692	41.4637	±	4.95665	1.06864
		10	9-10	9.5	0.514519	0.725992	9.288	14.432	±	2.07388	21.3544	±	2.58174	35.7864	±	3.31155		20.5415	±	2.95181	21.8766	±	2.64488	42.418	±	3.9634	0.938971
		11	10-12	11	0.487153	0.703682	9.413	8.64604	±	1.73785	17.4725	±	2.28541	26.1186	±	2.8711		12.3061	±	2.47354	17.8998	±	2.34129	30.2059	±	3.40588	0.687502
		12	12-14	13	0.440353	0.662971	8.924	3.87284	±	1.8791	7.08791	±	1.6366	10.9607	±	2.49188		5.51232	±	2.67458	7.26123	±	1.67662	12.7735	±	3.15665	0.759145
		13	14-16	15	0.484546	0.701501	8.473	2.15633	±	0.472022	2.5	±	0.5255	4.65633	±	0.706367		3.06917	±	0.671842	2.56113	±	0.53835	5.6303	±	0.860925	1.19837
		14	16-18	17	0.455015	0.676091			nd			nd			nd				nd			nd			nd		-
		15	18-20	19	0.496855	0.711712			nd			nd			nd				nd			nd			nd		-
		16	20-22	21	0.49587	0.710903			nd			nd			nd				nd			nd			nd		-
		17	22-24	23	0.48402	0.701059			±			±			±				±			±			±
		18	24-26	25	0.484584	0.701533			±			±			±				±			±			±
		19	26-28	27	0.481695	0.699105			±			±			±				±			±			±
		20	28-30	29	0.50155	0.715549			±			±			±				±			±			±
	38	1	0-1	0.5	0.860319	0.939017	6.377	63.7826	±	6.8056	88.5101	±	7.54106	152.293	±	10.1579		90.7836	±	9.68661	90.6745	±	7.72547	181.458	±	12.39	1.0012
		2	1-2	1.5	0.831953	0.925244	8.084	61.4	±	5.56302	82.31	±	6.48193	143.71	±	8.54182		87.3923	±	7.91801	84.3227	±	6.64043	171.715	±	10.3339	1.0364
		3	2-3	2.5	0.819259	0.91891	6.261	51.59	±	7.58546	69.48	±	8.34473	121.07	±	11.2771		73.4295	±	10.7966	71.179	±	8.54879	144.608	±	13.7713	1.03162
		4	3-4	3.5	0.827458	0.923013	7.203	83.68	±	7.15636	115.64	±	8.88132	199.32	±	11.4058		119.104	±	10.1858	118.468	±	9.09849	237.572	±	13.6577	1.00537
		5	4-5	4.5	0.820823	0.919696	5.862	74.56	±	4.32741	106.96	±	5.39084	181.52	±	6.91286		106.123	±	6.15932	109.575	±	5.52266	215.699	±	8.27267	0.968495
		6	5-6	5.5	0.819157	0.918858	5.996	106.22	±	8.04261	141.54	±	9.17209	247.76	±	12.1988		151.186	±	11.4473	145.001	±	9.39638	296.187	±	14.8099	1.04265
		7	6-7	6.5	0.825731	0.922152	5.619	84.58	±	6.89457	111.53	±	7.84084	196.11	±	10.441		120.385	±	9.81324	114.257	±	8.03257	234.642	±	12.6816	1.05363
		8	7-8	7.5	0.817875	0.918213	5.278	58.59	±	5.67582	83.04	±	6.85117	141.63	±	8.89682		83.3928	±	8.07855	85.0706	±	7.0187	168.463	±	10.7016	0.980278
		9	8-9	8.5	0.803036	0.910656	5.138	72.69	±	5.51095	106.59	±	6.61949	179.28	±	8.61326		103.462	±	7.84388	109.196	±	6.78136	212.658	±	10.3689	0.947483
		10	9-10	9.5	0.794854	0.906423	5.13	46.66	±	4.97766	63.56	±	5.54899	110.22	±	7.45442		66.4125	±	7.08484	65.1142	±	5.68468	131.527	±	9.08353	1.01994
		11	10-12	11	0.763514	0.889764	6.572	72.35	±	6.39189	100.38	±	7.82982	172.73	±	10.1075		102.978	±	9.09775	102.835	±	8.02129	205.812	±	12.1289	1.00139
		12	12-14	13	0.825585	0.92208	5.962	80.32	±	8.03145	109.34	±	8.4411	189.66	±	11.6515		114.322	±	11.4314	112.014	±	8.64751	226.335	±	14.3337	1.0206
		13	14-16	15	0.790923	0.904373	6.128	61.24	±	5.99809	91.11	±	7.40746	152.35	±	9.5314		87.1646	±	8.53726	93.3379	±	7.5886	180.502	±	11.4224	0.933861
		14	16-18	17	0.718549	0.864546	5.789	38.11	±	4.74158	58.39	±	5.93254	96.5	±	7.59458		54.243	±	6.74882	59.8178	±	6.07761	114.061	±	9.08207	0.906804
		15	18-20	19	0.695368	0.850894	4.986	28.57	±	3.26266	34.56	±	3.60422	63.13	±	4.86162		40.6645	±	4.64383	35.4051	±	3.69236	76.0696	±	5.93285	1.14855
		16	20-22	21	0.696533	0.851591	5.992	5.57263	±	1.55	15.3906	±	2.91652	20.9633	±	3.30282		7.93167	±	2.20616	15.767	±	2.98784	23.6986	±	3.71407	0.503056
		17	22-24	23	0.689937	0.847628	5.393	6.44331	±	1.33892	11.4274	±	1.53584	17.8707	±	2.03752		9.17094	±	1.90572	11.7068	±	1.57339	20.8777	±	2.4713	0.783386
		18	24-26	25	0.705021	0.856634	5.305	4.16597	±	1.83719	5.52671	±	2.33614	9.69269	±	2.97201		5.92954	±	2.61493	5.66186	±	2.39327	11.5914	±	3.5448	1.04728
		19	26-28	27	0.70059	0.854009	6.267		nd			nd			nd				nd			nd			nd		-
		20	28-30	29	0.673048	0.837303	5.077		nd		6.34079	±	0.94034	6.34079	±	0.94034			nd		6.49584	±	0.963334	6.49584	±	0.963334	-
	A	1	0-1	0.5	0.876116	0.946467	8.91	48.09	±	8.93294	71.38	±	9.02197	119.47	±	12.6962		68.4478	±	12.7145	73.1254	±	9.24259	141.573	±	15.7189	0.936033
		2	1-2	1.5	0.890276	0.953017	7.948	191.047	±	13.9082	261.573	±	19.4349	452.62	±	23.8988		271.923	±	19.796	267.97	±	19.9101	539.892	±	28.0766	1.01475
		3	2-3	2.5	0.848126	0.93316	7.853	104.24	±	9.42846	143.93	±	11.025	248.17	±	14.5068		148.368	±	13.4198	147.449	±	11.2946	295.817	±	17.5402	1.00623
		4	3-4	3.5	0.862341	0.939979	5.773	126.3	±	13.3469	188.8	±	14.1603	315.1	±	19.459		179.766	±	18.997	193.417	±	14.5065	373.183	±	23.9024	0.929425
		5	4-5	4.5	0.867925	0.942623	5.786	181.76	±	12.6869	240.891	±	14.7907	422.651	±	19.4864		258.704	±	18.0576	246.781	±	15.1524	505.485	±	23.5726	1.04832
		6	5-6	5.5	0.852107	0.935082	8.588	136.87	±	14.0657	194.48	±	16.2976	331.35	±	21.5281		194.811	±	20.0201	199.236	±	16.6962	394.046	±	26.0685	0.977792
		7	6-7	6.5	0.837452	0.927954	7.503	163	±	6.86276	226.71	±	8.11613	389.71	±	10.6287		232.002	±	9.76796	232.254	±	8.31459	464.256	±	12.8275	0.998918
		8	7-8	7.5	0.820022	0.919294	8.475	171.72	±	11.9348	234.46	±	13.7863	406.18	±	18.2346		244.414	±	16.9871	240.193	±	14.1234	484.607	±	22.0915	1.01757
		9	8-9	8.5	0.78824	0.902967	7.862	155.78	±	11.4517	210.54	±	13.8328	366.32	±	17.9579		221.726	±	16.2995	215.688	±	14.171	437.414	±	21.5984	1.02799
		10	9-10	9.5	0.732305	0.872432	10.208	111.038	±	5.87393	159.27	±	6.7849	270.308	±	8.97429		158.044	±	8.36053	163.164	±	6.95081	321.208	±	10.8725	0.968618
		11	10-12	11	0.833913	0.926212	10.124	139.405	±	13.4108	188.154	±	15.2029	327.56	±	20.2725		198.419	±	19.0879	192.755	±	15.5746	391.175	±	24.6357	1.02938
		12	12-14	13	0.818559	0.918557		39.05	±	6.04419	56.62	±	7.11669	95.67	±	9.337		55.581	±	8.60286	58.0045	±	7.29072	113.585	±	11.2767	0.958218
		13	14-16	15	0.811029	0.914745		12.9105	±	4.40377	23.5	±	2.71425	36.4105	±	5.17304		18.3759	±	6.26801	24.0746	±	2.78062	42.4505	±	6.8571	0.763287
		14	16-18	17	0.826767	0.922669		7.81547	±	4.85341	17.195	±	2.67038	25.0105	±	5.53954		11.124	±	6.90799	17.6155	±	2.73568	28.7394	±	7.42996	0.631489
		15	18-20	19	0.792619	0.905259		12.7807	±	3.01624	18.04	±	7.30981	30.8207	±	7.90765		18.1911	±	4.2931	18.4811	±	7.48855	36.6722	±	8.63187	0.984306
		16	20-22	21	0.8302	0.924376			nd			nd			nd				nd			nd			nd		-
		17	22-24	23	0.794965	0.906481			±			±			±				±			±			±
		18	24-26	25	0.792754	0.905329			±			±			±				±			±			±
		19	26-28	27	0.797905	0.908007			±			±			±				±			±			±
		20	28-30	29	0.803394	0.91084			±			±			±				±			±			±
		21	30-32	31	0.782224	0.899797			±			±			±				±			±			±
		22	32-34	33	0.767116	0.891716			±			±			±				±			±			±
		23	34-36	35	0.753201	0.884121			±			±			±				±			±			±
		24	36-38	37	0.67552	0.83883			±			±			±				±			±			±
		25	38-40	39	0.681767	0.842665			±			±			±				±			±			±
		26	40-42	41	0.793579	0.90576			±			±			±				±			±			±
		27	42-44	43	0.713279	0.861482			±			±			±				±			±			±
		28	44-46	45	0.71068	0.859963			±			±			±				±			±			±
		29	46-48	47	0.745161	0.879665			±			±			±				±			±			±
		30	48-50	49	0.701938	0.85481			±			±			±				±			±			±
		31	50-52	51	0.680161	0.841683			±			±			±				±			±			±
		Sampling Date:	2012-11-01
	Sampler	Point	Depth, cm	Mean Depth, cm	Water Content	Porosity	Particle Size, ×10-6m	Radiocesium Activity, Bq･kg-1																			134Cs/137Cs Ratio
								Detected										Corrected
								134Cs			137Cs			134+137Cs				134Cs			137Cs			134+137Cs
	Ekman	01	0-5	2.5	0.590337	0.782731	12.559	384.352	±	15.0666	649.934	±	19.498	1034.29	±	24.6409		665.721	±	26.0963	674.833	±	20.245	1340.55	±	33.0284	0.986498
		64	0-5	2.5	0.531344	0.739203	11.57	155.91	±	7.1392	259.88	±	9.48554	415.79	±	11.872		270.046	±	12.3655	269.836	±	9.84893	539.882	±	15.8085	1.00078
		65	0-5	2.5	0.60935	0.795901	15.686	205.04	±	7.39616	321.81	±	9.23589	526.85	±	11.8324		355.142	±	12.8106	334.138	±	9.58971	689.28	±	16.0023	1.06286
		F	Surface		0.69335	0.849683	13.591	273.51	±	8.06436	467.75	±	10.8051	741.26	±	13.4827		473.736	±	13.968	485.669	±	11.219	959.406	±	17.9157	0.975429
		50	0-5	2.5	0.71901	0.864812	10.73	109.99	±	5.15448	179.4	±	6.70945	289.39	±	8.46082		190.509	±	8.92788	186.273	±	6.96649	376.782	±	11.3243	1.02274
		66	0-5	2.5	0.737378	0.875302	11.357	86.03	±	5.44945	133.63	±	6.74846	219.66	±	8.674		149.009	±	9.43879	138.749	±	7.007	287.759	±	11.7554	1.07395
		05	0-5	2.5	0.751947	0.883429	8.02	85.9381	±	2.71564	144.844	±	3.44728	230.782	±	4.38844		148.85	±	4.70366	150.392	±	3.57934	299.243	±	5.91068	0.989745
		55	0-5	2.5	0.78594	0.901758	12.15	60.6	±	5.8	105.22	±	6.51313	165.82	±	8.72129		104.963	±	10.046	109.251	±	6.76264	214.214	±	12.1101	0.960749
		67	0-5	2.5	0.82115	0.91986	13.48	71.6898	±	4.84623	125.15	±	5.90706	196.839	±	7.64064		124.171	±	8.39398	129.944	±	6.13336	254.115	±	10.396	0.955575
		53	0-5	2.5	0.816318	0.917427	7.48	55.3222	±	3.18656	95.8787	±	3.99814	151.201	±	5.11266		95.8215	±	5.51932	99.5518	±	4.15131	195.373	±	6.90625	0.962529
		62	0-5	2.5	0.850348	0.934234	12.37	51.9431	±	3.05945	82.8468	±	3.73639	134.79	±	4.82917		89.9686	±	5.29915	86.0206	±	3.87953	175.989	±	6.56748	1.0459
		60	0-5	2.5	0.547184	0.751306	10.847	21.4488	±	2.07839	27.9396	±	2.39722	49.3884	±	3.17275		37.1506	±	3.5999	29.01	±	2.48906	66.1606	±	4.3766	1.28062
		58	Surface		0.522456	0.732271	9.535	10.7895	±	1.49219	20.7095	±	1.74374	31.499	±	2.29505		18.6881	±	2.58457	21.5029	±	1.81054	40.191	±	3.15564	0.8691
		56	0-5	2.5	0.76526	0.890711	8.909	64.1	±	3.6	100.335	±	4.9164	164.435	±	6.09352		111.025	±	6.23542	104.179	±	5.10475	215.204	±	8.05847	1.06572
		36	0-5	2.5	0.779574	0.898391	13.454	14.6566	±	2.36264	27.5877	±	3.24983	42.2442	±	4.01789		25.386	±	4.09223	28.6446	±	3.37433	54.0306	±	5.304	0.886243
		76	0-5	2.5	0.778988	0.89808	8.94	74.24	±	4.82078	119.64	±	5.81469	193.88	±	7.55318		128.588	±	8.34989	124.223	±	6.03745	252.812	±	10.304	1.03514
		79	Surface		0.337123	0.559751	16.5	3.81501	±	1.02547	6.18043	±	1.11866	9.99544	±	1.51756		6.60783	±	1.77619	6.4172	±	1.16151	13.025	±	2.12225	1.02971
		69	0-5	2.5	0.80666	0.912515	10.03	31.51	±	0	57.97	±	4.03476	89.48	±	4.03476		54.5773	±	0	60.1908	±	4.18933	114.768	±	4.18933	0.906737
		39	0-5	2.5	0.759075	0.887345	11.06	48.5856	±	3.07061	79.3522	±	3.88826	127.938	±	4.95451		84.1532	±	5.31849	82.3922	±	4.03722	166.545	±	6.67723	1.02137
		40	0-5	2.5	0.74496	0.879553	6.81	46.54	±	3.31062	80.86	±	4.22889	127.4	±	5.37064		80.6101	±	5.7342	83.9577	±	4.3909	164.568	±	7.22226	0.960128
		42	0-5	2.5	0.72799	0.869975	11.75	31.12	±	0	51.34	±	2.86451	82.46	±	2.86451		53.9018	±	0	53.3068	±	2.97425	107.209	±	2.97425	1.01116
		44	0-5	2.5	0.684391	0.844266	7.48	20.138	±	2.06012	26.12	±	2.45267	46.258	±	3.20307		34.8802	±	3.56825	27.1206	±	2.54663	62.0009	±	4.3838	1.28611
		M	0-5	2.5	0.698076	0.852512	12.6	37.57	±	3.20461	59.5	±	3.79	97.07	±	4.96323		65.0736	±	5.55058	61.7794	±	3.93519	126.853	±	6.80402	1.05332
		47	0-5	2.5	0.789463	0.903609	10.54	13.8179	±	1.91516	33.9989	±	2.30512	47.8168	±	2.9969		23.9335	±	3.31718	35.3014	±	2.39343	59.2348	±	4.0905	0.677976
		46	0-5	2.5	0.819789	0.919177	10.92	56.46	±	3.93173	91.14	±	4.77551	147.6	±	6.18579		97.7922	±	6.81	94.6315	±	4.95846	192.424	±	8.42392	1.0334
		Sampling Date:	2012-11-01
	Point	Sample	Depth, cm	Mean Depth, cm	Water Content	Porosity	Particle Size, ×10-6m	Radiocesium Activity, Bq･kg-1																			134Cs/137Cs Ratio
								Detected										Corrected
								134Cs			137Cs			134+137Cs				134Cs			137Cs			134+137Cs
	02	1	0-2	1	0.627196	0.807912	14.145	287.46	±	4.81238	477.01	±	6.20114	764.47	±	7.8494		497.898	±	8.33533	495.284	±	6.43871	993.183	±	10.5326	1.00528
		2	2-4	3	0.646026	0.82023	8.837	231.15	±	6.40926	372.57	±	7.86132	603.72	±	10.1429		400.366	±	11.1012	386.843	±	8.16249	787.209	±	13.7791	1.03496
		3	4-6	5	0.550058	0.753468	12.121	163.262	±	5.95906	270.133	±	7.59075	433.395	±	9.65038		282.78	±	10.3215	280.482	±	7.88155	563.262	±	12.9866	1.00819
		4	6-8	7	0.416397	0.64077	17.97	60.91	±	2.4928	94.67	±	3.02143	155.58	±	3.91703		105.5	±	4.31769	98.2968	±	3.13718	203.797	±	5.33707	1.07328
		5	8-10	9	0.384101	0.609239	10.68	19.9473	±	2.18623	31.3431	±	2.7958	51.2904	±	3.5491		34.55	±	3.78668	32.5438	±	2.90291	67.0938	±	4.77135	1.06165
		6	10-12	11	0.478163	0.69612	11.371	12.1448	±	1.25334	20.4688	±	1.49627	32.6135	±	1.95184		21.0355	±	2.17086	21.2529	±	1.55359	42.2884	±	2.66951	0.989769
		7	12-14	13	0.540744	0.746424	16.281		nd		8.74655	±	1.09157	8.74655	±	1.09157			nd		9.08163	±	1.13339	9.08163	±	1.13339	-
		8	14-16	15	0.544237	0.749078			±			±			±				±			±			±
		9	16-18	17	0.529052	0.737425			±			±			±				±			±			±
		10	18-20	19	0.449679	0.671356			nd		3.80377	±	0.783958	3.80377	±	0.783958			nd		3.9495	±	0.813991	3.9495	±	0.813991	-
		11	20-22	21	0.335449	0.557901			±			±			±				±			±			±
		12	22-24	23	0.397504	0.622557			±			±			±				±			±			±
		13	24-26	25	0.451247	0.672752			±			±			±				±			±			±
		14	26-28	27	0.521941	0.731866			±			±			±				±			±			±
		15	28-30	29	0.527855	0.736494			±			±			±				±			±			±
		16	30-32	31	0.533352	0.740755			±			±			±				±			±			±
	D	1	0-2	1	0.672099	0.836715	8.064	173.8	±	8.37173	277.1	±	10.4964	450.9	±	13.4261		301.032	±	14.5004	287.716	±	10.8985	588.748	±	18.1394	1.04628
		2	2-4	3	0.662834	0.830931	8.439	207.39	±	6.77733	366.57	±	9.23758	573.96	±	11.4571		359.212	±	11.7388	380.613	±	9.59147	739.825	±	15.159	0.943772
		3	4-6	5	0.632546	0.811448	8.895	233.83	±	7.99697	397.68	±	10.3795	631.51	±	13.1029		405.007	±	13.8513	412.915	±	10.7771	817.923	±	17.55	0.980848
		4	6-8	7	0.622897	0.805049	9.285	170.119	±	4.50816	275.862	±	5.76553	445.982	±	7.3188		294.657	±	7.80842	286.431	±	5.9864	581.088	±	9.83913	1.02872
		5	8-10	9	0.6339	0.812338	7.854	192.01	±	8.29142	308.21	±	10.4176	500.22	±	13.3144		332.573	±	14.3612	320.017	±	10.8167	652.591	±	17.9791	1.03923
		6	10-12	11	0.632426	0.811369	7.164	153.749	±	5.61183	259.901	±	7.3292	413.649	±	9.23092		266.302	±	9.72003	269.858	±	7.60998	536.16	±	12.3447	0.986825
		7	12-14	13	0.608655	0.795426	7.683	220.52	±	9.92785	348.14	±	12.6026	568.66	±	16.0433		381.954	±	17.1956	361.477	±	13.0854	743.431	±	21.6083	1.05665
		8	14-16	15	0.552865	0.75557	8.498	154.15	±	6.29867	249.33	±	7.95375	403.48	±	10.1457		266.997	±	10.9097	258.882	±	8.25845	525.879	±	13.6829	1.03135
		9	16-18	17	0.536711	0.74334	8.057	120.98	±	5.40179	193.23	±	6.93687	314.21	±	8.79201		209.545	±	9.35624	200.633	±	7.20261	410.177	±	11.8075	1.04442
		10	18-20	19	0.534614	0.741728	8.917	103.5	±	4.24449	164.14	±	5.69934	267.64	±	7.10621		179.268	±	7.35172	170.428	±	5.91768	349.697	±	9.43752	1.05187
		11	20-22	21	0.542155	0.747498	8.658	83.8687	±	4.49536	129.695	±	5.53798	213.564	±	7.13285		145.266	±	7.78625	134.664	±	5.75014	279.929	±	9.67934	1.07873
		12	22-24	23	0.551886	0.754838	7.636	65.8731	±	3.35294	108.157	±	4.29383	174.03	±	5.44786		114.096	±	5.8075	112.3	±	4.45832	226.397	±	7.32146	1.01599
		13	24-26	25	0.558291	0.759606	8.913	54.4512	±	2.9077	92.0028	±	3.78132	146.454	±	4.77002		94.3129	±	5.03631	95.5274	±	3.92618	189.84	±	6.38587	0.987286
		14	26-28	27	0.556551	0.758316	8.516	45.3303	±	3.13686	79.68	±	3.96009	125.01	±	5.05195		78.5149	±	5.43323	82.7325	±	4.1118	161.247	±	6.81373	0.949022
		15	28-30	29	0.557262	0.758843	7.764	16.8693	±	1.73754	34.8505	±	2.15376	51.7198	±	2.76726		29.2187	±	3.00952	36.1856	±	2.23627	65.4043	±	3.74942	0.807467
		16	30-32	31	0.55101	0.754182	8.621	15.5126	±	1.42096	19.6519	±	1.44441	35.1645	±	2.02619		26.8688	±	2.46119	20.4047	±	1.49975	47.2736	±	2.88213	1.31679
		17	32-34	33	0.548387	0.752212	8.813	5.28421	±	1.31313	10.8718	±	1.76232	16.156	±	2.19774		9.15257	±	2.27441	11.2883	±	1.82983	20.4409	±	2.91912	0.810802
		18	34-36	35	0.542402	0.747686	7.244	9.96322	±	1.23245	13.3645	±	1.09455	23.3277	±	1.64833		17.2569	±	2.13468	13.8765	±	1.13648	31.1334	±	2.41836	1.24361
		19	36-38	37	0.540074	0.745913	7.529	2.34627	±	0.705523	9.09172	±	1.10646	11.438	±	1.31226		4.06388	±	1.22201	9.44003	±	1.14885	13.5039	±	1.67725	0.430495
		20	38-40	39	0.532987	0.740473	7.148	1.76131	±	0.611349	6.50838	±	0.883838	8.26969	±	1.07467		3.05069	±	1.05889	6.75771	±	0.917698	9.80841	±	1.40122	0.451438
		21	40-42	41	0.523431	0.733036		1.05831	±	0.643349	7.74749	±	0.913429	8.8058	±	1.11725		1.83306	±	1.11432	8.04429	±	0.948422	9.87735	±	1.46329	0.227871
		22	42-44	43	0.552236	0.7551		1.00766	±	0.587569	4.64386	±	0.880941	5.65153	±	1.05891		1.74534	±	1.01771	4.82177	±	0.914689	6.5671	±	1.36835	0.36197
		23	44-46	45	0.561871	0.762249			nd		2.79433	±	0.13804	2.79433	±	0.13804			nd		2.90138	±	0.143328	2.90138	±	0.143328	-
		24	46-48	47	0.543872	0.748802			nd		3.72848	±	0.668516	3.72848	±	0.668516			nd		3.87131	±	0.694126	3.87131	±	0.694126	-
		25	48-50	49	0.476089	0.694358			±			±			±				±			±			±
		26	50-52	51	0.448105	0.669951			±			±			±				±			±			±
		27	52-54	53	0.46981	0.688986			±			±			±				±			±			±
		28	54-56	55	0.56516	0.764664			±			±			±				±			±			±
		29	56-58	57	0.5534	0.75597			±			±			±				±			±			±
		30	58-60	59	0.547203	0.751321			±			±			±				±			±			±
		31	60-62	61	0.520275	0.730554			±			±			±				±			±			±
	C	1	0-2	1	0.664189	0.831782	7.343	42.8143	±	2.22206	70.3779	±	2.54768	113.192	±	3.38057		74.1571	±	3.84875	73.074	±	2.64528	147.231	±	4.67016	1.01482
		2	2-4	3	0.609425	0.795953	8.109	21.4356	±	2.17786	43.8229	±	2.66443	65.2585	±	3.44126		37.1278	±	3.77219	45.5017	±	2.76651	82.6296	±	4.67792	0.815965
		3	4-6	5	0.610798	0.796888	7.723	22.756	±	1.82731	33.5966	±	1.99228	56.3526	±	2.70337		39.4148	±	3.16501	34.8837	±	2.0686	74.2985	±	3.78106	1.12989
		4	6-8	7	0.603595	0.791956	5.902	19.8328	±	1.40614	41.5874	±	1.66765	61.4201	±	2.18135		34.3516	±	2.43553	43.1806	±	1.73154	77.5321	±	2.98832	0.795534
		5	8-10	9	0.551863	0.754821	6.114	7.67907	±	1.99733	13.8985	±	1.08547	21.5776	±	2.27323		13.3006	±	3.45949	14.4309	±	1.12706	27.7316	±	3.63846	0.921674
		6	10-12	11	0.530168	0.738292	6.572	4.02429	±	0.909087	7.10223	±	0.918318	11.1265	±	1.29219		6.97032	±	1.57459	7.37431	±	0.953498	14.3446	±	1.84079	0.945216
		7	12-14	13	0.494802	0.710023	6.444	2.72173	±	0.622187	4.52897	±	0.625903	7.2507	±	0.882537		4.7142	±	1.07767	4.70247	±	0.649882	9.41667	±	1.25846	1.00249
		8	14-16	15	0.480625	0.698202	8.237	6.78436	±	0.94981	8.7203	±	0.860694	15.5047	±	1.28177		11.7509	±	1.64513	9.05437	±	0.893667	20.8053	±	1.87219	1.29782
		9	16-18	17	0.497075	0.711892	5.651	2.79617	±	0.664928	4.08336	±	0.686413	6.87953	±	0.955663		4.84313	±	1.1517	4.23979	±	0.712709	9.08293	±	1.35439	1.1423
		10	18-20	19	0.525924	0.734989	5.408		nd		2.79691	±	0.572247	2.79691	±	0.572247			nd		2.90406	±	0.59417	2.90406	±	0.59417	-
		11	20-22	21	0.504115	0.717633	6.032		±			±			±				±			±			±
		12	22-24	23	0.511369	0.723477	6.215		±			±			±				±			±			±
		13	24-26	25	0.492397	0.708038	6.412		±			±			±				±			±			±
		14	26-28	27	0.465435	0.685208	6.263		±			±			±				±			±			±
		15	28-30	29	0.462142	0.682345	6.87		±			±			±				±			±			±
		16	30-32	31	0.448596	0.670389	7.732		±			±			±				±			±			±
		17	32-34	33	0.474548	0.693045	7.896		±			±			±				±			±			±
		18	34-36	35	0.478933	0.696772	6.016		±			±			±				±			±			±
		19	36-38.5	37.25	0.505972	0.719136	5.955		±			±			±				±			±			±
	34	1	0-2	1	0.762125	0.889009	6.139	102.168	±	4.88364	163.476	±	6.13036	265.644	±	7.83781		176.962	±	8.45877	169.739	±	6.36521	346.701	±	10.5862	1.04255
		2	2-4	3	0.737248	0.875229	6.612	140.353	±	5.15095	225.257	±	6.10446	365.61	±	7.98729		243.1	±	8.92177	233.886	±	6.33832	476.986	±	10.9441	1.03939
		3	4-6	5	0.718415	0.864468	6.837	22.5983	±	2.76377	48.4015	±	3.11222	70.9998	±	4.16225		39.1417	±	4.78702	50.2557	±	3.23144	89.3974	±	5.77562	0.77885
		4	6-8	7	0.691393	0.848506	6.608	11.2502	±	2.24441	23.0186	±	1.65964	34.2688	±	2.79138		19.486	±	3.88746	23.9005	±	1.72322	43.3865	±	4.25227	0.815298
		5	8-10	9	0.716818	0.863542	6.413	15.0959	±	1.56998	24.6992	±	1.85491	39.7952	±	2.43013		26.1471	±	2.7193	25.6455	±	1.92597	51.7925	±	3.33226	1.01956
		6	10-12	11	0.716935	0.86361	5.984	5.77954	±	1.01489	14.9711	±	1.11685	20.7507	±	1.50909		10.0105	±	1.75785	15.5447	±	1.15963	25.5552	±	2.10589	0.643983
		7	12-14	13	0.719815	0.865278	5.705	6.87213	±	1.37236	17.1599	±	1.4809	24.032	±	2.01902		11.903	±	2.37702	17.8173	±	1.53763	29.7202	±	2.831	0.668057
		8	14-16	15	0.699122	0.853136	5.197	3.97876	±	0.737662	10.404	±	0.686664	14.3828	±	1.0078		6.89146	±	1.27768	10.8026	±	0.71297	17.694	±	1.46314	0.637946
		9	16-18	17	0.651299	0.823617	5.807	3.24531	±	0.838262	4.62436	±	0.82591	7.86966	±	1.17678		5.62107	±	1.45192	4.80151	±	0.85755	10.4226	±	1.68626	1.17069
		10	18-20	19	0.602055	0.790895	5.916		nd		4.828	±	0.791792	4.828	±	0.791792			nd		5.01296	±	0.822125	5.01296	±	0.822125	-
	72	1	0-2	1	0.783643	0.900547	7.745	96.7512	±	4.45056	159.962	±	5.67866	256.713	±	7.21489		167.579	±	7.70864	166.09	±	5.89621	333.669	±	9.70507	1.00896
		2	2-4	3	0.77232	0.894518	8.197	80.9589	±	3.27074	137.349	±	3.92817	218.307	±	5.11158		140.226	±	5.66512	142.61	±	4.07865	282.836	±	6.98062	0.98328
		3	4-6	5	0.736168	0.87462	7.758	90.67	±	3.62261	141.66	±	4.37728	232.33	±	5.68189		157.046	±	6.27458	147.087	±	4.54497	304.133	±	7.74772	1.06771
		4	6-8	7	0.691441	0.848535	8.345	32.67	±	3.92228	57.28	±	4.30719	89.95	±	5.82548		56.5865	±	6.79363	59.4744	±	4.4722	116.061	±	8.13351	0.951442
		5	8-10	9	0.660757	0.829623	8.012	16.0012	±	1.3185	37.6479	±	1.44191	53.6491	±	1.95386		27.715	±	2.28372	39.0902	±	1.49715	66.8052	±	2.73072	0.709002
		6	10-12	11	0.643461	0.818573	6.443	7.43002	±	0.997852	12.8125	±	1.02116	20.2426	±	1.42775		12.8693	±	1.72834	13.3034	±	1.06028	26.1726	±	2.02765	0.967368
		7	12-14	13	0.638898	0.815609	7.415	1.09963	±	0.916324	7.17029	±	1.2634	8.26992	±	1.56072		1.90463	±	1.58713	7.44498	±	1.31181	9.34961	±	2.05908	0.255828
		8	14-16	15	0.626568	0.807495	6.449	3.98568	±	0.905148	7.90478	±	1.03394	11.8905	±	1.37417		6.90344	±	1.56777	8.20761	±	1.07355	15.111	±	1.90011	0.841103
		9	16-18	17	0.642926	0.818226			±			±			±				±			±			±
		10	18-20	19	0.654152	0.825438	6.975		nd		11.1214	±	1.15885	11.1214	±	1.15885			nd		11.5474	±	1.20324	11.5474	±	1.20324	-
		11	20-22	21	0.657354	0.827472			±			±			±				±			±			±
		12	22-24	23	0.633357	0.811981			±			±			±				±			±			±
		13	24-26	25	0.619551	0.802807			±			±			±				±			±			±
		14	26-28	27	0.651919	0.824013			±			±			±				±			±			±
		15	28-30	29	0.612	0.797706			±			±			±				±			±			±
		16	30-32	31	0.596952	0.787358			±			±			±				±			±			±
		17	32-34.5	33	0.589514	0.782151			±			±			±				±			±			±
	38	1	0-2	1	0.87	0.943601	6.643	29.0788	±	4.11756	75.7484	±	5.10544	104.827	±	6.55896		50.3664	±	7.13188	78.6503	±	5.30103	129.017	±	8.8862	0.640383
		2	2-4	3	0.845	0.931643	6.699	44.0944	±	4.38739	60.8279	±	4.90273	104.922	±	6.57921		76.3742	±	7.59923	63.1582	±	5.09055	139.532	±	9.14669	1.20925
		3	4-6	5	0.847	0.932614	5.62	45.712	±	3.61125	80.3342	±	4.08098	126.046	±	5.44936		79.176	±	6.2549	83.4118	±	4.23732	162.588	±	7.55504	0.949217
		4	6-8	7	0.797	0.907538	6.17	19.7288	±	2.47201	43.2439	±	3.08761	62.9726	±	3.95527		34.1714	±	4.28168	44.9005	±	3.2059	79.0719	±	5.34888	0.761047
		5	8-10	9	0.758	0.886757	5.115	13.1209	±	2.09015	19.021	±	2.0809	32.1418	±	2.94938		22.7261	±	3.62027	19.7497	±	2.16061	42.4758	±	4.216	1.15071
		6	10-12	11	0.764	0.890028	6.491	3.57821	±	1.35113	11.1183	±	2.01464	14.6965	±	2.42576		6.19769	±	2.34025	11.5442	±	2.09182	17.7419	±	3.13886	0.536864
		7	12-14	13	0.779	0.898086	6.172	3.97723	±	1.87725	3.30507	±	1.04705	7.2823	±	2.14951		6.8888	±	3.25151	3.43169	±	1.08716	10.3205	±	3.42845	2.00741
		8	14-16	15	0.775	0.895954	6.732	2.83418	±	1.1093	7.00965	±	1.35987	9.84383	±	1.75493		4.90898	±	1.92137	7.27819	±	1.41197	12.1872	±	2.38439	0.674478
		9	16-18	17	0.749	0.881799			nd		5.01798	±	1.37091	5.01798	±	1.37091			nd		5.21022	±	1.42343	5.21022	±	1.42343	-
		10	18-20	19	0.711	0.86015	5.377		nd		4.18998	±	0.933529	4.18998	±	0.933529			nd		4.3505	±	0.969292	4.3505	±	0.969292	-
		11	20-22	21	0.721	0.865962			nd		3.70501	±	1.25415	3.70501	±	1.25415			nd		3.84695	±	1.30219	3.84695	±	1.30219	-
		12	22-24	23	0.731	0.871691			nd		5.14317	±	0.989032	5.14317	±	0.989032			nd		5.3402	±	1.02692	5.3402	±	1.02692	-
		13	24-26	25	0.728	0.869981			±			±			±				±			±			±
		14	26-28	27	0.699	0.853063			nd		2.32265	±	0.786913	2.32265	±	0.786913			nd		2.41163	±	0.81706	2.41163	±	0.81706	-
		15	28-30	29	0.705	0.856622			±			±			±				±			±			±
		16	30-32	31	0.69	0.847666			nd		2.26647	±	0.739775	2.26647	±	0.739775			nd		2.3533	±	0.768116	2.3533	±	0.768116	-
		17	32-34	33	0.68	0.841584			±			±			±				±			±			±
		18	34-36	35	0.704	0.856031			nd		4.50332	±	0.869591	4.50332	±	0.869591			nd		4.67584	±	0.902905	4.67584	±	0.902905	-
		19	36-38	37	0.732	0.872259			±			±			±				±			±			±
		20	38-40	39	0.725	0.868263			nd		3.3301	±	0.797559	3.3301	±	0.797559			nd		3.45768	±	0.828113	3.45768	±	0.828113	-
		21	40-42	41	0.702	0.854847			±			±			±				±			±			±
		22	42-44	43	0.7	0.853659			nd		3.63807	±	0.665404	3.63807	±	0.665404			nd		3.77745	±	0.690895	3.77745	±	0.690895	-
		23	44-46	45	0.704	0.856031			±			±			±				±			±			±
		24	46-48	47	0.696	0.851272			nd		3.81201	±	0.83826	3.81201	±	0.83826			nd		3.95804	±	0.870374	3.95804	±	0.870374	-
		25	48-50	49	0.649	0.822143			nd		5.46853	±	0.704347	5.46853	±	0.704347			nd		5.67803	±	0.73133	5.67803	±	0.73133	-
		26	50-52	51	0.628	0.808445			nd		6.17564	±	0.956607	6.17564	±	0.956607			nd		6.41223	±	0.993254	6.41223	±	0.993254	-
		27	52-54	53	0.637	0.81437			nd		2.53503	±	0.728062	2.53503	±	0.728062			nd		2.63215	±	0.755954	2.63215	±	0.755954	-
		28	54-56	55	0.612	0.797706			nd		5.1513	±	0.746939	5.1513	±	0.746939			nd		5.34865	±	0.775554	5.34865	±	0.775554	-
		29	56-58	57	0.581	0.776115			nd		3.06792	±	0.82435	3.06792	±	0.82435			nd		3.18545	±	0.855931	3.18545	±	0.855931	-
		30	58-60	59	0.57	0.768194			nd			nd			nd				nd			nd			nd		-
		31	60-62	61	0.555	0.757162			nd			nd			nd				nd			nd			nd		-
		32	62-64	63	0.583	0.777541			±			±			±				±			±			±
		33	64-66	65	0.582	0.776829			nd			nd			nd				nd			nd			nd		-
		34	66-68	67	0.572	0.769645			±			±			±				±			±			±
		35	68-70	69	0.562	0.762344			nd			nd			nd				nd			nd			nd		-
		36	70-72	71	0.545	0.749656			±			±			±				±			±			±
		37	72-74	73	0.552	0.754923			±			±			±				±			±			±
		38	74-76	75	0.541	0.746619			±			±			±				±			±			±
		39	76-78	77	0.54	0.745856			±			±			±				±			±			±
		40	78-80	79	0.533	0.740483			nd			nd			nd				nd			nd			nd		-
		41	80-82	81	0.51	0.72238			±			±			±				±			±			±
	54	1	0-2	1	0.85499	0.936468	9.234	75.5951	±	6.12321	127.895	±	6.90634	203.49	±	9.22991		130.935	±	10.6058	132.795	±	7.17092	263.73	±	12.8025	0.985998
		2	2-4	3	0.815122	0.916822	10.789	64.2636	±	5.01899	110.208	±	6.07249	174.472	±	7.87816		111.309	±	8.6932	114.431	±	6.30512	225.739	±	10.739	0.972718
		3	4-6	5	0.819895	0.91923	6.848	56.4225	±	4.57022	95.3131	±	5.25175	151.736	±	6.96188		97.7272	±	7.9159	98.9645	±	5.45294	196.692	±	9.61229	0.987498
		4	6-8	7	0.809067	0.913745	8.34	64.372	±	3.85588	103.22	±	4.43845	167.592	±	5.87942		111.496	±	6.67862	107.174	±	4.60848	218.67	±	8.11432	1.04033
		5	8-10	9	0.822222	0.920398	7.731	110.791	±	5.70572	190.564	±	6.70786	301.355	±	8.80628		191.896	±	9.88265	197.865	±	6.96484	389.761	±	12.0903	0.969835
		6	10-12	11	0.810974	0.914717	7.113	43.2268	±	3.16853	77.7353	±	3.66133	120.962	±	4.84199		74.8715	±	5.48808	80.7133	±	3.8016	155.585	±	6.67617	0.927623
		7	12-14	13	0.837412	0.927935	9.199	10.4671	±	1.98876	20.3568	±	1.54711	30.8239	±	2.51967		18.1297	±	3.44465	21.1366	±	1.60638	39.2664	±	3.8008	0.85774
		8	14-16	15	0.842784	0.930563	8.183	2.8689	±	1.34437	16.6713	±	1.66713	19.5402	±	2.14165		4.96911	±	2.32852	17.31	±	1.731	22.2791	±	2.90145	0.287066
		9	16-18	17	0.792456	0.905174	8.909	5.63173	±	0.854334	12.837	±	0.883185	18.4687	±	1.22878		9.75451	±	1.47976	13.3288	±	0.91702	23.0833	±	1.74087	0.731839
		10	18-20	19	0.782987	0.9002	8.622		nd		4.05928	±	1.05907	4.05928	±	1.05907			nd		4.21479	±	1.09964	4.21479	±	1.09964	-
		11	20-22	21	0.77623	0.896611	10.18		nd		6.18534	±	0.977902	6.18534	±	0.977902			nd		6.42229	±	1.01536	6.42229	±	1.01536	-
		12	22-24	23	0.796175	0.90711			±			±			±				±			±			±
		13	24-26	25	0.78465	0.901078			±			±			±				±			±			±
		14	26-28	27	0.761327	0.888574			±			±			±				±			±			±
		15	28-30	29	0.739859	0.876698			±			±			±				±			±			±
		16	30-32	31	0.73782	0.875551			±			±			±				±			±			±
		17	32-33.2	32.6	0.731923	0.872215			±			±			±				±			±			±
	61	1	0-2	1	0.82109	0.91983	7.136	31.4023	±	3.92528	59.1614	±	4.4016	90.5636	±	5.89762		54.3907	±	6.79883	61.4278	±	4.57023	115.818	±	8.19214	0.88544
		2	2-4	3	0.756042	0.885684	7.759	35.1035	±	3.06453	49.9584	±	3.38718	85.0619	±	4.56775		60.8014	±	5.30796	51.8723	±	3.51694	112.674	±	6.36736	1.17214
		3	4-6	5	0.711538	0.860465	6.346	57.1	±	3.67904	94.91	±	4.42294	152.01	±	5.75306		98.9007	±	6.37232	98.546	±	4.59238	197.447	±	7.8547	1.0036
		4	6-8	7	0.702396	0.855081	7.719	43.01	±	2.8725	69.21	±	3.34263	112.22	±	4.40731		74.496	±	4.97534	71.8614	±	3.47068	146.357	±	6.06627	1.03666
		5	8-10	9	0.700378	0.853884	6.11	47.55	±	2.64277	84.72	±	4.08346	132.27	±	4.86404		82.3595	±	4.57745	87.9656	±	4.2399	170.325	±	6.23937	0.93627
		6	10-12	11	0.708617	0.858753	7.752	63.2504	±	7.69758	120.93	±	5.97396	184.181	±	9.74376		109.554	±	13.3327	125.563	±	6.20282	235.117	±	14.7049	0.872499
		7	12-14	13	0.715722	0.862905		7.20513	±	0.799049	19.104	±	1.58564	26.3092	±	1.77559		12.4797	±	1.384	19.8359	±	1.64638	32.3157	±	2.15082	0.629148
		8	14-16	15	0.714528	0.86221		4.10035	±	1.10668	9.51633	±	1.08201	13.6167	±	1.54774		7.10206	±	1.91684	9.88089	±	1.12346	16.9829	±	2.22181	0.718767
		9	16-18	17	0.696522	0.851584			±			±			±				±			±			±
		10	18-20	19	0.676972	0.839725			nd		2.09159	±	0.678094	2.09159	±	0.678094			nd		2.17172	±	0.704072	2.17172	±	0.704072	-
	59	1	0-2	1	0.764339	0.890212	7.183	19.4885	±	3.0441	40.1997	±	3.37677	59.6882	±	4.54634		33.7553	±	5.27258	41.7397	±	3.50614	75.495	±	6.33191	0.808709
		2	2-4	3	0.680708	0.842017	6.227	23.707	±	1.54333	37.6776	±	1.67665	61.3846	±	2.27882		41.062	±	2.67314	39.121	±	1.74088	80.183	±	3.19004	1.04962
		3	4-6	5	0.655227	0.826122	7.483	24.6728	±	2.08979	38.2399	±	2.22174	62.9127	±	3.05014		42.7348	±	3.61964	39.7049	±	2.30685	82.4397	±	4.29225	1.07631
		4	6-8	7	0.62369	0.805578	6.613	15.8828	±	1.87894	28.6409	±	2.15666	44.5237	±	2.86035		27.51	±	3.25443	29.7382	±	2.23928	57.2482	±	3.95041	0.925074
		5	8-10	9	0.612693	0.798177	7.086	26.418	±	2.4833	40.8217	±	2.78404	67.2397	±	3.73063		45.7577	±	4.30122	42.3855	±	2.89069	88.1432	±	5.18234	1.07956
		6	10-12	11	0.616535	0.800777	7.013	22.2231	±	2.13341	41.3082	±	2.34631	63.5313	±	3.17122		38.4917	±	3.6952	42.8908	±	2.43619	81.3825	±	4.42601	0.897436
		7	12-14	13	0.593174	0.784721		9.60968	±	1.1695	14.9659	±	1.32149	24.5756	±	1.76467		16.6446	±	2.02564	15.5392	±	1.37212	32.1838	±	2.44662	1.07113
		8	14-16	15	0.58856	0.781479		4.32279	±	0.886171	8.54823	±	0.931757	12.871	±	1.28587		7.48733	±	1.5349	8.87571	±	0.967452	16.363	±	1.81436	0.843575
		9	16-18	17	0.5824	0.777113			±			±			±				±			±			±
		10	18-20	19	0.55467	0.756917			nd		2.50207	±	0.51843	2.50207	±	0.51843			nd		2.59793	±	0.538291	2.59793	±	0.538291	-
		11	20-22	21	0.55568	0.757668			±			±			±				±			±			±
		12	22-24	23	0.558355	0.759654			±			±			±				±			±			±
		13	24-26	25	0.573453	0.770696			±			±			±				±			±			±
		14	26-28	27	0.576468	0.772869			±			±			±				±			±			±
		15	28-30	29	0.586579	0.78008			±			±			±				±			±			±
		16	30-32	31	0.585914	0.779609			±			±			±				±			±			±
	32	1	0-2	1	0.74813	0.881316	9.691	57.6	±	4.84772	98.28	±	5.63169	155.88	±	7.43077		99.7668	±	8.39654	102.045	±	5.84744	201.812	±	10.232	0.977673
		2	2-4	3	0.712803	0.861204	9.373	102.73	±	2.49648	161.64	±	3.05506	264.37	±	3.94535		177.935	±	4.32405	167.832	±	3.1721	345.767	±	5.3628	1.06019
		3	4-6	5	0.722268	0.866693	8.193	103.14	±	5.7205	167.79	±	6.76201	270.93	±	8.85714		178.645	±	9.90825	174.218	±	7.02106	352.863	±	12.1437	1.02541
		4	6-8	7	0.726428	0.869082	9.664	93.8869	±	5.4736	148.661	±	6.46676	242.548	±	8.47227		162.618	±	9.48062	154.356	±	6.7145	316.974	±	11.6175	1.05352
		5	8-10	9	0.691922	0.848825	9.63	82.911	±	4.26992	137.695	±	4.91572	220.606	±	6.51126		143.607	±	7.39576	142.97	±	5.10404	286.577	±	8.98601	1.00445
		6	10-12	11	0.549684	0.753187	11.577	10.199	±	1.29119	16.7999	±	1.64975	26.9989	±	2.09496		17.6652	±	2.23642	17.4435	±	1.71295	35.1087	±	2.81705	1.01271
		7	12-14	13	0.574674	0.771577	9.699	9.80244	±	1.66642	20.0966	±	1.81271	29.899	±	2.46229		16.9784	±	2.88633	20.8665	±	1.88216	37.8449	±	3.44579	0.813671
		8	14-16	15	0.569021	0.767482	10.047	11.6625	±	1.4998	26.2769	±	1.62917	37.9395	±	2.21441		20.2002	±	2.59775	27.2836	±	1.69158	47.4838	±	3.09996	0.740379
		9	16-18	17	0.470118	0.689251	10.772	2.16581	±	0.751321	2.88238	±	0.734429	5.04819	±	1.05065		3.75132	±	1.30133	2.9928	±	0.762565	6.74412	±	1.5083	1.25345
		10	18-20	19	0.464038	0.683995	9.837		±			±			±				±			±			±
		11	20-22	21	0.438137	0.660957	10.414		nd		0.65841	±	0.705289	0.65841	±	0.705289			nd		0.683634	±	0.732309	0.683634	±	0.732309	-
		12	22-24	23	0.47558	0.693925			±			±			±				±			±			±
		13	24-26	25	0.463145	0.683219			±			±			±				±			±			±
		14	26-28	27	0.519602	0.730023			±			±			±				±			±			±
		15	28-30	29	0.517582	0.728426			±			±			±				±			±			±
		16	30-32	31	0.560969	0.761585			±			±			±				±			±			±
	79	1	0-2	1	0.846047	0.932152		51.137	±	3.79436	85.6528	±	4.47964	136.79	±	5.87064		88.5724	±	6.57207	88.9341	±	4.65125	177.507	±	8.05148	0.995933
		2	2-4	3	0.844653	0.931474		40.4369	±	3.45331	66.0213	±	3.82263	106.458	±	5.15149		70.0392	±	5.98135	68.5505	±	3.96908	138.59	±	7.17845	1.02172
		3	4-6	5	0.829589	0.924072		23.2066	±	3.04702	46.5189	±	3.40983	69.7254	±	4.57289		40.1952	±	5.27763	48.301	±	3.54046	88.4962	±	6.35518	0.832182
		4	6-8	7	0.803383	0.910835		26.0891	±	1.97233	44.2433	±	2.92448	70.3324	±	3.52742		45.1879	±	3.41621	45.9383	±	3.03652	91.1262	±	4.57066	0.983666
		5	8-10	9	0.791931	0.9049		19.0158	±	2.59375	38.4483	±	2.82595	57.4641	±	3.83582		32.9365	±	4.49253	39.9212	±	2.93421	72.8577	±	5.36586	0.825036
		6	10-12	11	0.790874	0.904348		18.1492	±	2.3122	35.1313	±	2.54	53.2805	±	3.4348		31.4355	±	4.00488	36.4772	±	2.6373	67.9127	±	4.79525	0.861784
		7	12-14	13	0.786763	0.902192		10.5982	±	2.07088	31.4965	±	2.67405	42.0946	±	3.38217		18.3567	±	3.58689	32.7031	±	2.77649	51.0598	±	4.53594	0.561313
		8	14-16	15	0.745728	0.87998		19.2834	±	1.68923	34.6629	±	1.72275	53.9463	±	2.41274		33.4	±	2.92584	35.9908	±	1.78874	69.3908	±	3.42931	0.928015
		9	16-18	17	0.691005	0.848272			±			±			±				±			±			±
		10	18-20	19	0.688993	0.847057			±			±			±				±			±			±
		11	20-22	21	0.669856	0.835322			±			±			±				±			±			±
		12	22-24	23	0.559301	0.760353			±			±			±				±			±			±
		13	24-26	25	0.688513	0.846767			±			±			±				±			±			±
		14	26-28	27	0.682581	0.843163			±			±			±				±			±			±
		15	28-30.5	29.25	0.675983	0.839116		23.7263	±	2.39398	35.0815	±	2.30836	58.8078	±	3.32561		41.0954	±	4.14652	36.4255	±	2.3968	77.5208	±	4.78939	1.1282
	A	1	0-2	1	0.8535	0.935753	6.4685	97.74	±	7.15339	159.52	±	8.34157	257.26	±	10.9888		169.292	±	12.3901	165.631	±	8.66113	334.923	±	15.1172	1.0221
		2	2-4	3	0.860106	0.938915	5.7055	60.2095	±	4.60603	100.581	±	5.57217	160.79	±	7.22942		104.287	±	7.97792	104.434	±	5.78564	208.721	±	9.85499	0.998589
		3	4-6	5	0.800581	0.909391	11.747	89.8482	±	5.12135	149.476	±	6.45738	239.325	±	8.24172		155.623	±	8.87049	155.203	±	6.70476	310.826	±	11.1193	1.0027
		4	6-8	7	0.816529	0.917533	5.4445	102.129	±	4.71835	163.876	±	5.76844	266.005	±	7.45236		176.893	±	8.17247	170.154	±	5.98943	347.048	±	10.1323	1.03961
		5	8-10	9	0.793541	0.90574	6.83	113.451	±	3.99348	188.926	±	5.04433	302.377	±	6.43375		196.504	±	6.91695	196.164	±	5.23757	392.668	±	8.6762	1.00174
		6	10-12	11	0.855983	0.936945	6.3505	138.63	±	8.07452	241.96	±	10.5252	380.59	±	13.2657		240.116	±	13.9856	251.229	±	10.9284	491.345	±	17.749	0.955763
		7	12-14	13	0.834711	0.926606	7.5255	157.721	±	7.06592	256.479	±	8.79724	414.201	±	11.2836		273.183	±	12.2386	266.305	±	9.13426	539.488	±	15.2715	1.02583
		8	14-16	15	0.797252	0.907669	8.9135	84.9861	±	4.58075	136.548	±	5.65307	221.534	±	7.27603		147.201	±	7.93415	141.779	±	5.86964	288.98	±	9.86931	1.03825
		9	16-18	17	0.780483	0.898874	6.1885	30.17	±	2.41237	54.81	±	3.04202	84.98	±	3.88245		52.2563	±	4.17838	56.9098	±	3.15856	109.166	±	5.23788	0.918231
		10	18-20	19	0.752092	0.883509	8.9055	25.79	±	3.21722	40.25	±	3.81981	66.04	±	4.99414		44.6699	±	5.57243	41.792	±	3.96615	86.4618	±	6.83976	1.06886
		11	20-22	21	0.733955	0.873368	9.1585	28.6275	±	1.93808	48.7829	±	2.43427	77.4104	±	3.11156		49.5846	±	3.35688	50.6517	±	2.52752	100.236	±	4.20202	0.978932
		12	22-24	23	0.721425	0.866207	8.4645	29.6244	±	2.14777	54.1128	±	2.72728	83.7372	±	3.47146		51.3113	±	3.72007	56.1858	±	2.83177	107.497	±	4.67524	0.913243
		13	24-26	25	0.724463	0.867955	5.4855	8.63116	±	1.63733	18.2708	±	1.83804	26.9019	±	2.46155		14.9497	±	2.83596	18.9707	±	1.90845	33.9204	±	3.41831	0.788042
		14	26-28	27	0.755025	0.885125	4.7505	3.9134	±	0.766636	13.5291	±	1.82508	17.4425	±	1.97956		6.77825	±	1.32786	14.0474	±	1.895	20.8257	±	2.31392	0.482527
		15	28-30	29	0.738291	0.875816	6.728	6.39597	±	1.45572	17.445	±	1.823	23.841	±	2.33291		11.0782	±	2.5214	18.1133	±	1.89284	29.1915	±	3.15283	0.611606
		16	30-32	31	0.744657	0.879383		5.26484	±	0.687588	6.56292	±	1.34934	11.8278	±	1.51443		9.11903	±	1.19095	6.81434	±	1.40103	15.9334	±	1.83881	1.33821
		17	32-34	33	0.726607	0.869184		2.97278	±	1.01758	1.38328	±	1.20594	4.35606	±	1.5779		5.14904	±	1.76252	1.43627	±	1.25214	6.58531	±	2.16202	3.585
		18	34-36	35	0.748001	0.881245		0.796072	±	0.670054	0.962972	±	0.591168	1.75904	±	0.893562		1.37885	±	1.16057	0.999863	±	0.613816	2.37871	±	1.3129	1.37904
		19	36-38	37	0.750389	0.882568			±			±			±				±			±			±
		20	38-40	39	0.745219	0.879697			nd			nd			nd				nd			nd			nd		-
		21	40-42	41	0.74095	0.87731			±			±			±				±			±			±
		22	42-44	43	0.714671	0.862293			±			±			±				±			±			±
		23	44-46	45	0.714828	0.862385			±			±			±				±			±			±
		24	46-48	47	0.723936	0.867652			±			±			±				±			±			±
		25	48-50.7	49.35	0.660226	0.829288			±			±			±				±			±			±
	68	1	0-2	1	0.7973	0.907694	6.338	13.4166	±	3.03753	28.1454	±	3.36618	41.562	±	4.53407		23.2385	±	5.26119	29.2236	±	3.49514	52.462	±	6.31633	0.795195
		2	2-4	3	0.833494	0.926005		7.50779	±	3.00462	13.2455	±	2.11664	20.7533	±	3.67531		13.004	±	5.20418	13.753	±	2.19773	26.7569	±	5.6492	0.945537
		3	4-6	5	0.80884	0.91363		5.16204	±	1.3731	12.5711	±	1.65561	17.7331	±	2.15092		8.94097	±	2.3783	13.0527	±	1.71904	21.9936	±	2.93452	0.684991
		4	6-8	7	0.792044	0.904959			±			±			±				±			±			±
		5	8-10	9	0.764289	0.890185			nd		6.33169	±	1.28343	6.33169	±	1.28343			nd		6.57426	±	1.3326	6.57426	±	1.3326	-
	52	1	0-2	1	0.875174	0.946027	5.936	38.916	±	2.89535	61.4168	±	3.02171	100.333	±	4.18495		67.405	±	5.01493	63.7697	±	3.13747	131.175	±	5.91551	1.05701
		2	2-4	3	0.842565	0.930457	9.291	43.7384	±	4.58378	70.0681	±	4.98184	113.806	±	6.76977		75.7576	±	7.9394	72.7524	±	5.17269	148.51	±	9.4758	1.04131
		3	4-6	5	0.810943	0.914701	5.753	38.5837	±	3.0867	69.1122	±	3.5109	107.696	±	4.67484		66.8293	±	5.34635	71.7599	±	3.6454	138.589	±	6.47089	0.931291
		4	6-8	7	0.807964	0.913182	5.719	33.0948	±	3.283	52.1948	±	3.59622	85.2896	±	4.86939		57.3222	±	5.68636	54.1944	±	3.73399	111.517	±	6.80275	1.05771
		5	8-10	9	0.788965	0.903348	7.714	11.8165	±	1.3648	20.3094	±	1.43587	32.1258	±	1.98101		20.4668	±	2.36392	21.0874	±	1.49088	41.5543	±	2.79479	0.970571
		6	10-12	11	0.780218	0.898733	6.777	14.8091	±	1.77413	23.8723	±	1.71403	38.6814	±	2.46687		25.6503	±	3.07291	24.7868	±	1.77969	50.4371	±	3.55107	1.03484
		7	12-14	13	0.785982	0.90178	5.501	3.66258	±	0.834703	10.7196	±	1.03552	14.3822	±	1.33005		6.34382	±	1.44576	11.1303	±	1.07519	17.4741	±	1.80173	0.569959
		8	14-16	15	0.771953	0.894322	7.073		±			±			±				±			±			±
		9	16-18	17	0.760246	0.887985	5.755		nd		0.91	±	0.73	0.91	±	0.73			nd		0.944862	±	0.757966	0.944862	±	0.757966	-
		10	18-20	19	0.7651	0.890624			±			±			±				±			±			±
	41	1	0-2	1	0.840913	0.92965	9.69	36.4107	±	2.59608	63.6717	±	3.04988	100.082	±	4.00517		63.0656	±	4.49658	66.111	±	3.16672	129.177	±	5.49976	0.953936
		2	2-4	3	0.862217	0.93992	7.39	30.026	±	3.95143	48.2588	±	3.89931	78.2849	±	5.55143		52.0069	±	6.84411	50.1076	±	4.0487	102.115	±	7.95197	1.0379
		3	4-6	5	0.868742	0.943009	6.166	30.8484	±	3.15888	50.2119	±	3.67551	81.0603	±	4.84643		53.4314	±	5.47137	52.1355	±	3.81632	105.567	±	6.67085	1.02486
		4	6-8	7	0.816458	0.917498	5.789	38.9676	±	4.23578	61.5225	±	4.89719	100.49	±	6.4749		67.4943	±	7.33663	63.8794	±	5.0848	131.374	±	8.92644	1.05659
		5	8-10	9	0.77707	0.897059	5.602	32.3287	±	3.79215	55.5539	±	4.47209	87.8825	±	5.86344		55.9952	±	6.56824	57.6821	±	4.64341	113.677	±	8.04382	0.970755
		6	10-12	11	0.736957	0.875065	6.6	42.2593	±	3.05112	68.85	±	3.45627	111.109	±	4.61033		73.1956	±	5.28473	71.4877	±	3.58868	144.683	±	6.38803	1.02389
		7	12-14	13	0.737659	0.87546	4.24	45.2096	±	3.64841	85.3312	±	4.29216	130.541	±	5.63326		78.3058	±	6.31928	88.6003	±	4.45659	166.906	±	7.73269	0.88381
		8	14-16	15	0.774536	0.895706	6.84	71.6847	±	3.31183	100.46	±	3.65676	172.145	±	4.93357		124.162	±	5.7363	104.309	±	3.79684	228.471	±	6.87904	1.19033
		9	16-18	17	0.725133	0.86834		16.6219	±	1.74197	41.1096	±	2.12948	57.7315	±	2.75121		28.7901	±	3.0172	42.6845	±	2.21106	71.4746	±	3.74063	0.674487
		10	18-20	19	0.680835	0.842096		20.1196	±	1.36612	42.7593	±	1.71465	62.879	±	2.19233		34.8484	±	2.36621	44.3974	±	1.78034	79.2459	±	2.96117	0.78492
		11	20-22	21	0.652587	0.824439		2.18327	±	0.95	3.46285	±	1.25	5.64612	±	1.57003		3.78156	±	1.64546	3.59551	±	1.29789	7.37706	±	2.09572	1.05174
		12	22-24	23	0.668583	0.834529			nd		4.79714	±	0.716692	4.79714	±	0.716692			nd		4.98091	±	0.744149	4.98091	±	0.744149	-
		13	24-26	25	0.702234	0.854985			nd		7.49234	±	0.928301	7.49234	±	0.928301			nd		7.77937	±	0.963864	7.77937	±	0.963864	-
		14	26-28	27	0.680955	0.842169			±			±			±				±			±			±
		15	28-30	29	0.694202	0.850194			±			±			±				±			±			±
		16	30-31	30.5	0.667695	0.833976			±			±			±				±			±			±
	43	1	0-2	1	0.702871	0.855363	10.114	10.6471	±	2.4797	27.3843	±	2.84797	38.0314	±	3.77622		18.4414	±	4.29499	28.4334	±	2.95707	46.8747	±	5.21452	0.648581
		2	2-4	3	0.742459	0.878155	8.129	27.1693	±	3.60809	36.9131	±	3.59533	64.0824	±	5.0936		47.059	±	6.24943	38.3272	±	3.73307	85.3862	±	7.2795	1.22782
		3	4-6	5	0.775474	0.896207	8.141	30.0089	±	2.62878	38.466	±	2.78109	68.4749	±	3.82687		51.9773	±	4.55321	39.9397	±	2.88764	91.9169	±	5.39168	1.30139
		4	6-8	7	0.652372	0.824302	8.436	13.0738	±	1.77281	25.6576	±	2.068	38.7315	±	2.72388		22.6447	±	3.07062	26.6406	±	2.14723	49.2852	±	3.7469	0.850007
		5	8-10	9	0.671802	0.836531	8.693	18.722	±	2.51624	28.9954	±	2.57769	47.7174	±	3.60221		32.4277	±	4.35828	30.1062	±	2.67644	62.5339	±	5.11448	1.07711
		6	10-12	11	0.684959	0.844611	8.411	20.7797	±	2.50811	35.5296	±	3.95444	56.3093	±	4.68276		35.9917	±	4.34419	36.8907	±	4.10594	72.8824	±	5.97752	0.975629
		7	12-14	13	0.66581	0.832797	6.777	23.9367	±	2.44633	37.3465	±	3.48443	61.2832	±	4.25744		41.4599	±	4.2372	38.7772	±	3.61792	80.2371	±	5.57164	1.06918
		8	14-16	15	0.666667	0.833333	7.988	26.1303	±	1.58349	37.82	±	1.62626	63.9503	±	2.26984		45.2592	±	2.74271	39.2689	±	1.68856	84.5281	±	3.22082	1.15255
		9	16-18	17	0.641269	0.817151	7	17.592	±	1.96679	41.6235	±	3.21333	59.2155	±	3.76746		30.4705	±	3.4066	43.2181	±	3.33644	73.6886	±	4.7683	0.70504
		10	18-20	19	0.597758	0.787919		4.68258	±	1.30831	11.652	±	1.63944	16.3346	±	2.09748		8.11052	±	2.26608	12.0984	±	1.70224	20.2089	±	2.83421	0.67038
		11	20-22	21	0.623216	0.805262		3.56249	±	0.348056	5.49941	±	1.28081	9.0619	±	1.32726		6.17046	±	0.602854	5.71009	±	1.32988	11.8805	±	1.46014	1.08062
		12	22-24	23	0.640274	0.816505		9.64794	±	0.918484	6.88257	±	1.04959	16.5305	±	1.39472		16.7108	±	1.59087	7.14623	±	1.0898	23.8571	±	1.92835	2.33841
		13	24-26	25	0.651351	0.82365		6.36535	±	0.774027	8.35031	±	1.33688	14.7157	±	1.54479		11.0252	±	1.34066	8.6702	±	1.3881	19.6954	±	1.92982	1.27162
		14	26-28	27	0.630811	0.810305			±			±			±				±			±			±
		15	28-30	29	0.633792	0.812267			±			±			±				±			±			±
		16	30-32	31	0.635353	0.813291			±			±			±				±			±			±
		17	32-34	33	0.654573	0.825706		1.45925	±	0.810905	2.86583	±	0.862901	4.32508	±	1.18413		2.52751	±	1.40454	2.97562	±	0.895959	5.50313	±	1.66597	0.849406
		18	34-36	35	0.63412	0.812483			±			±			±				±			±			±
		19	36-37	36.5	0.631493	0.810754			±			±			±				±			±			±
	45	1	0-2	1	0.686587	0.8456	8.043	34.7012	±	3.11617	76.8515	±	3.58128	111.553	±	4.74722		60.1047	±	5.3974	79.7956	±	3.71848	139.9	±	6.55431	0.753233
		2	2-4	3	0.705772	0.857078	6.21	54.5952	±	4.60783	99.0932	±	5.44021	153.688	±	7.12938		94.5622	±	7.98105	102.889	±	5.64863	197.452	±	9.77774	0.919067
		3	4-6	5	0.704005	0.856034	5.738	85.18	±	4.77578	129.01	±	5.41822	214.19	±	7.22255		147.537	±	8.27194	133.952	±	5.62579	281.489	±	10.0037	1.10141
		4	6-8	7	0.704037	0.856053	6.152	59.25	±	4.80498	100.77	±	5.63329	160.02	±	7.40418		102.625	±	8.32252	104.63	±	5.8491	207.255	±	10.1723	0.980829
		5	8-10	9	0.704316	0.856218		20.9179	±	2.73816	30.3388	±	3.00961	51.2568	±	4.06882		36.2312	±	4.74266	31.5011	±	3.12491	67.7323	±	5.6796	1.15016
		6	10-12	11	0.693475	0.849758			nd		3.18798	±	2.19078	3.18798	±	2.19078			nd		3.31012	±	2.27471	3.31012	±	2.27471	-
		7	12-14	13	0.663383	0.831276			±			±			±				±			±			±
		8	14-16	15	0.692657	0.849267		2.97417	±	1.3464	9.24266	±	1.4437	12.2168	±	1.9741		5.15144	±	2.33206	9.59675	±	1.49901	14.7482	±	2.77228	0.53679
		9	16-18	17	0.691989	0.848865			±			±			±				±			±			±
		10	18-20	19	0.696764	0.851729			nd			nd			nd				nd			nd			nd		-
		11	20-22	21	0.666428	0.833184			±			±			±				±			±			±
		12	22-24	23	0.634423	0.812682			±			±			±				±			±			±
		13	24-26	25	0.679183	0.841083			±			±			±				±			±			±
		14	26-28	27	0.697109	0.851935			±			±			±				±			±			±
		15	28-30	29	0.68777	0.846317			±			±			±				±			±			±
		16	30-32	31	0.659052	0.828547			±			±			±				±			±			±
		17	32-33.5	32.75	0.622215	0.804593			±			±			±				±			±			±
	57	1	0-2	1	0.738655	0.876021	9.234	15.4812	±	2.00327	26.7217	±	2.15377	42.2029	±	2.94139		26.8144	±	3.46978	27.7454	±	2.23628	54.5597	±	4.12799	0.966445
		2	2-4	3	0.729542	0.870861	10.789	17.124	±	1.89905	25.6005	±	1.98916	42.7245	±	2.75012		29.6599	±	3.28928	26.5812	±	2.06536	56.2411	±	3.88395	1.11582
		3	4-6	5	0.712297	0.860909	6.848	17.3455	±	1.81087	27.1321	±	1.99149	44.4775	±	2.69171		30.0434	±	3.13653	28.1715	±	2.06779	58.2149	±	3.75681	1.06645
		4	6-8	7	0.73994	0.876744	8.34	21.9605	±	2.6133	30.6494	±	2.64811	52.61	±	3.72046		38.037	±	4.5264	31.8236	±	2.74956	69.8606	±	5.29607	1.19525
		5	8-10	9	0.669433	0.835059	7.731	9.45829	±	1.09622	14.9901	±	1.2127	24.4484	±	1.63472		16.3823	±	1.89871	15.5643	±	1.25915	31.9467	±	2.27828	1.05256
		6	10-12	11	0.650837	0.823321	7.113	9.46363	±	1.48958	14.9897	±	1.45699	24.4533	±	2.08367		16.3916	±	2.58004	15.5639	±	1.51281	31.9555	±	2.99085	1.05318
		7	12-14	13	0.648847	0.822045	9.199	11.3855	±	1.52338	20.4004	±	1.2485	31.7859	±	1.96963		19.7204	±	2.63858	21.1819	±	1.29633	40.9023	±	2.93983	0.930999
		8	14-16	15	0.652479	0.82437	8.183	6.8218	±	1.26886	13.9285	±	1.38867	20.7503	±	1.88106		11.8158	±	2.19774	14.4621	±	1.44187	26.2779	±	2.6285	0.817018
		9	16-18	17	0.642371	0.817867	8.909	10.3244	±	1.89866	8.90102	±	1.56302	19.2254	±	2.45926		17.8826	±	3.2886	9.24201	±	1.6229	27.1246	±	3.66725	1.93492
		10	18-20	19	0.646673	0.820647	8.622	18.1477	±	1.61514	29.7883	±	1.62049	47.936	±	2.28794		31.4329	±	2.79753	30.9295	±	1.68257	62.3624	±	3.26453	1.01627
		11	20-22	21	0.584034	0.778275	10.18		±			±			±				±			±			±
		12	22-24	23	0.556561	0.758323			±			±			±				±			±			±
		13	24-26	25	0.547182	0.751305			±			±			±				±			±			±
		14	26-28	27	0.587821	0.780958			±			±			±				±			±			±
		15	28-30	29	0.583093	0.777607			nd		3.36679	±	0.961893	3.36679	±	0.961893			nd		3.49578	±	0.998743	3.49578	±	0.998743	-
	49	1	0-2	1	0.869354	0.943297	5.589	85.0157	±	5.89159	141.356	±	6.92644	226.372	±	9.0932		147.252	±	10.2046	146.771	±	7.19179	294.024	±	12.4842	1.00328
		2	2-4	3	0.859455	0.938605	5.033	125.21	±	6.44837	212.5	±	7.73487	337.71	±	10.0702		216.871	±	11.169	220.641	±	8.03119	437.512	±	13.7567	0.982916
		3	4-6	5	0.80194	0.910092	5.318	107.43	±	6.68837	188.27	±	7.56844	295.7	±	10.1003		186.075	±	11.5847	195.483	±	7.85838	381.558	±	13.9985	0.951877
		4	6-8	7	0.78832	0.903009	5.173	143.032	±	6.93703	242.047	±	8.35062	385.079	±	10.8561		247.74	±	12.0154	251.32	±	8.67053	499.059	±	14.8171	0.985754
		5	8-10	9	0.788454	0.90308	5.368	117.38	±	5.19823	199.12	±	6.29207	316.5	±	8.1616		203.309	±	9.00365	206.748	±	6.53312	410.058	±	11.1242	0.983367
		6	10-12	11	0.769464	0.892983	5.68	104.137	±	4.85277	174.526	±	5.89899	278.663	±	7.63855		180.371	±	8.4053	181.212	±	6.12497	361.583	±	10.4002	0.995358
		7	12-14	13	0.785286	0.901414	4.613	190.578	±	5.86981	324.252	±	7.23083	514.831	±	9.31341		330.093	±	10.1669	336.674	±	7.50784	666.768	±	12.6385	0.980452
		8	14-16	15	0.857433	0.937639	4.961	143	±	3.64977	230.24	±	4.46671	373.24	±	5.76821		247.685	±	6.32162	239.06	±	4.63783	486.745	±	7.84043	1.03608
		9	16-18	17	0.83026	0.924405	5.306	110.61	±	6.76406	180.68	±	8.25697	291.29	±	10.6738		191.583	±	11.7158	187.602	±	8.5733	379.185	±	14.5176	1.02122
		10	18-20	19	0.794351	0.906162	5.558	63.25	±	2.22746	107.6	±	2.6677	170.85	±	3.47537		109.553	±	3.85809	111.722	±	2.7699	221.275	±	4.74944	0.980584
		11	20-22	21	0.744129	0.879089	5.324	33.44	±	1.41897	53.26	±	1.62989	86.7	±	2.16102		57.9201	±	2.45774	55.3004	±	1.69233	113.221	±	2.98404	1.04737
		12	22-24	23	0.709529	0.859288	5.66	6.29387	±	1.11653	16.9257	±	1.28805	23.2196	±	1.70461		10.9014	±	1.9339	17.5741	±	1.33739	28.4755	±	2.3513	0.620307
		13	24-26	25	0.697486	0.85216	6.17	1.72064	±	1.39475	7.76098	±	1.03687	9.48162	±	1.73794		2.98026	±	2.4158	8.0583	±	1.07659	11.0386	±	2.64483	0.369837
		14	26-28	27	0.721219	0.866088	5.355		±			±			±				±			±			±
		15	28-30	29	0.702206	0.854969	5.183		nd		7.18472	±	0.845641	7.18472	±	0.845641			nd		7.45996	±	0.878038	7.45996	±	0.878038	-
		16	30-32	31	0.692718	0.849303			±			±			±				±			±			±
		17	32-34	33	0.693744	0.84992			±			±			±				±			±			±
		Sampling Date:	2013-10-04
	Sampler	Point	Depth, cm	Mean Depth, cm	Water Content	Porosity	Particle Size, ×10-6m	Radiocesium Activity, Bq･kg-1																			134Cs/137Cs Ratio
								Detected										Corrected
								134Cs			137Cs			134+137Cs				134Cs			137Cs			134+137Cs
	Ekman	01	0-5	2.5	0.693	0.849473	8.268	81.98	±	5.39177	180.26	±	8.11185	262.24	±	9.74029		193.715	±	12.7405	191.187	±	8.60357	384.902	±	15.3734	1.01322
		02	0-5	2.5	0.651757	0.82391	9.609	195.15	±	6.00922	420.54	±	8.70527	615.69	±	10.5779		461.131	±	14.1995	446.032	±	9.23296	907.163	±	16.9374	1.03385
		65	0-5	2.5	0.387837	0.612985	31.798	46.282	±	2.166	110.624	±	3.28552	156.906	±	3.93525		109.362	±	5.11816	117.329	±	3.48469	226.692	±	6.19181	0.932096
		66	0-5	2.5	0.79478	0.906385	7.853	48.2241	±	3.37569	107.556	±	4.70019	155.78	±	5.7868		113.951	±	7.9766	114.076	±	4.98511	228.027	±	9.40625	0.998911
		Sampling Date:	2013-10-04
	Point	Sample	Depth, cm	Mean Depth, cm	Water Content	Porosity	Particle Size, ×10-6m	Radiocesium Activity, Bq･kg-1																			134Cs/137Cs Ratio
								Detected										Corrected
								134Cs			137Cs			134+137Cs				134Cs			137Cs			134+137Cs
	64	1	0-2	1	0.500494	0.714689	27.478	62.8	±	3.8	134.2	±	5.4	197	±	6.60303		148.394	±	8.97923	142.335	±	5.72733	290.729	±	10.6503	1.04257
		2	2-4	3	0.426359	0.650121	21.968	65.5	±	3.8	148.2	±	5.6	213.7	±	6.76757		154.774	±	8.97923	157.184	±	5.93946	311.957	±	10.7659	0.984668
		3	4-6	5	0.495873	0.710905	24.022	113.23	±	4.9	238.9	±	7.2	352.13	±	8.70919		267.558	±	11.5785	253.382	±	7.63645	520.939	±	13.87	1.05595
		4	6-8	7	0.457697	0.678453	16.597	73.58	±	3.5	170.31	±	5.2	243.89	±	6.26817		173.866	±	8.27035	180.634	±	5.51521	354.5	±	9.94063	0.962535
		5	8-10	9	0.434712	0.65783	44.359	77.72	±	4.2	170	±	5.7	247.72	±	7.08025		183.649	±	9.92442	180.305	±	6.04552	363.954	±	11.6208	1.01855
		6	10-12	11	0.4035	0.628407	140.169	77.4	±	3.7	170.15	±	5.6	247.55	±	6.71193		182.893	±	8.74294	180.464	±	5.93946	363.357	±	10.5696	1.01346
		7	12-14	13	0.374019	0.598994	139.923	56.37	±	2.7	123	±	4	179.37	±	4.82597		133.2	±	6.37998	130.456	±	4.24247	263.656	±	7.66177	1.02103
		8	14-16	15	0.352053	0.575973	64.844	52.9	±	2.7	120.8	±	4	173.7	±	4.82597		125	±	6.37998	128.123	±	4.24247	253.123	±	7.66177	0.975631
		9	16-18	17	0.331741	0.553784	41.897	30.72	±	2.1	67.43	±	2.9	98.15	±	3.5805		72.59	±	4.96221	71.5174	±	3.07579	144.107	±	5.83815	1.015
		10	18-20	19	0.348757	0.572432	23.91	21.2	±	1.6	42.3	±	2.1	63.5	±	2.64008		50.0947	±	3.78073	44.8641	±	2.2273	94.9588	±	4.38803	1.11659
		11	20-22	21	0.491233	0.707075	25.38	7.7	±	1	23.3	±	1.3	31	±	1.64012		18.1948	±	2.36296	24.7124	±	1.3788	42.9072	±	2.73581	0.736261
		12	22-24	23	0.518821	0.729406	23.968	1.8	±	0.8	6.9	±	0.8	8.7	±	1.13137		4.25332	±	1.89037	7.31826	±	0.848494	11.5716	±	2.07206	0.581193
		13	24-26	25	0.498216	0.712827	20.099	1.3	±	1.2	2.5	±	0.8	3.8	±	1.44222		3.07184	±	2.83555	2.65154	±	0.848494	5.72339	±	2.95978	1.15851
		14	26-28	27	0.449301	0.671019			nd			nd			nd				nd			nd			nd		-
		15	28-30	29	0.460436	0.680855			±			±			±				±			±			±
		16	30-32	31	0.430689	0.654131			nd			nd			nd				nd			nd			nd		-
		17	32-34	33	0.487445	0.703925			±			±			±				±			±			±
		18	34-36	35	0.523769	0.733301			±			±			±				±			±			±
		19	36-38	37	0.515809	0.727019			±			±			±				±			±			±
		20	38-40	39	0.520696	0.730886			±			±			±				±			±			±
	D	1	0-2	1	0.68	0.841584	14.803	95.5	±	4.2	214.9	±	6.2	310.4	±	7.48866		225.662	±	9.92442	227.927	±	6.57583	453.589	±	11.9053	0.990065
		2	2-4	3	0.634	0.812404	15.015	100.9	±	4.3	234.8	±	6.7	335.7	±	7.96116		238.422	±	10.1607	249.033	±	7.10614	487.455	±	12.3991	0.957393
		3	4-6	5	0.611	0.797026	10.466	102.36	±	3.3	215.76	±	4.8	318.12	±	5.82495		241.872	±	7.79776	228.839	±	5.09096	470.711	±	9.31251	1.05695
		4	6-8	7	0.583	0.777541	10.75	114.4	±	2.4	252.8	±	3.5	367.2	±	4.24382		270.322	±	5.6711	268.124	±	3.71216	538.446	±	6.77801	1.0082
		7	8-10	9	0.583	0.777541	13.413	96.4	±	5.2	217.9	±	7.7	314.3	±	9.29139		227.789	±	12.2874	231.109	±	8.16675	458.898	±	14.7538	0.985636
		8	10-12	11	0.586	0.77967	14.592	116.1	±	5.5	248	±	8.3	364.1	±	9.95691		274.339	±	12.9963	263.033	±	8.80312	537.372	±	15.6971	1.04298
		9	12-14	13	0.577	0.773251	13.685	166.4	±	6.3	380.9	±	9.4	547.3	±	11.3159		393.196	±	14.8866	403.989	±	9.9698	797.185	±	17.9167	0.973283
		10	14-16	15	0.573	0.770368	12.312	136.4	±	5.4	293.01	±	8	429.41	±	9.65194		322.307	±	12.76	310.772	±	8.48494	633.079	±	15.3235	1.03712
		11	16-18	17	0.562	0.762344	12.497	100.37	±	4.6	212.56	±	7	312.93	±	8.37616		237.17	±	10.8696	225.445	±	7.42432	462.615	±	13.1632	1.05201
		12	18-20	19	0.539	0.745093	12.506	106.7	±	5.8	240.7	±	8.9	347.4	±	10.6231		252.127	±	13.7051	255.291	±	9.4395	507.418	±	16.6414	0.98761
		13	20-22	21	0.531	0.738937	13.289	95.06	±	3.6	215.92	±	5.6	310.98	±	6.65733		224.623	±	8.50664	229.009	±	5.93946	453.631	±	10.375	0.980848
		14	22-24	23	0.534	0.741255	11.114	91.3	±	3.8	196.2	±	5.4	287.5	±	6.60303		215.738	±	8.97923	208.093	±	5.72733	423.831	±	10.6503	1.03674
		15	24-26	25	0.546	0.750412	11.389	89.3	±	4.2	211.2	±	6.4	300.5	±	7.65506		211.012	±	9.92442	224.002	±	6.78795	435.014	±	12.0237	0.942008
		16	26-28	27	0.55	0.753425	16.09	56	±	3	126	±	4	182	±	5		132.326	±	7.08887	133.638	±	4.24247	265.963	±	8.26139	0.990181
		17	28-30	29	0.554	0.756417	12.141	35.5	±	3.1	74.1	±	4.2	109.6	±	5.22015		83.885	±	7.32516	78.5918	±	4.45459	162.477	±	8.5733	1.06735
		18	30-32	31	0.553	0.755671	11.777	21	±	2	40	±	2	61	±	2.82843		49.6221	±	4.72591	42.4247	±	2.12123	92.0468	±	5.18014	1.16965
		19	32-34	33	0.546	0.750412	12.15	12.6	±	1.5	20	±	1.7	32.6	±	2.26716		29.7733	±	3.54443	21.2123	±	1.80305	50.9856	±	3.97668	1.40358
		20	34-36	35	0.541	0.746619	12.479	7	±	1	17	±	2	24	±	2.23607		16.5407	±	2.36296	18.0305	±	2.12123	34.5712	±	3.17541	0.917373
		21	36-38	37	0.533	0.740483	11.638	8	±	1.2	13	±	1	21	±	1.56205		18.9037	±	2.83555	13.788	±	1.06062	32.6917	±	3.02741	1.37102
		22	38-40	39	0.538	0.744328	9.005		nd		8.1	±	0.9	8.1	±	0.9			nd		8.591	±	0.954556	8.591	±	0.954556	-
		23	40-42	41	0.549	0.752673	10.131	1	±	1	7	±	1	8	±	1.41421		2.36296	±	2.36296	7.42432	±	1.06062	9.78728	±	2.59007	0.318272
		24	42-44	43	0.537	0.743561	9.892	4.80541	±	1.27103	7.08631	±	1.21388	11.8917	±	1.75757		11.355	±	3.00339	7.51586	±	1.28747	18.8708	±	3.26771	1.5108
		25	44-46	45	0.534	0.741255	6.904		nd			nd			nd				nd			nd			nd		-
		26	46-48.5	47.25	0.518	0.728756	10.572		±			±			±				±			±			±
	05	1	0-2	1	0.871287	0.944206	8.6	57.62	±	6.6	133.19	±	8.4	190.81	±	10.6827		136.154	±	15.5955	141.264	±	8.90919	277.417	±	17.9609	0.963826
		2	2-4	3	0.863867	0.940704	11.951	60.9	±	5.3	136.7	±	7.7	197.6	±	9.34773		143.904	±	12.5237	144.986	±	8.16675	288.89	±	14.9512	0.992535
		3	4-6	5	0.843399	0.930863	17.744	56.38	±	4.6	128.59	±	6.4	184.97	±	7.88162		133.223	±	10.8696	136.385	±	6.78795	269.608	±	12.815	0.976821
		4	6-8	7	0.813361	0.91593		68.69	±	3.9	155.85	±	5.7	224.54	±	6.90652		162.311	±	9.21553	165.297	±	6.04552	327.609	±	11.0215	0.981937
		5	8-10	9	0.785132	0.901332		45.96	±	3.3	98.59	±	4.7	144.55	±	5.74282		108.601	±	7.79776	104.566	±	4.9849	213.168	±	9.25496	1.03859
		6	10-12	11	0.775468	0.896204		53.33	±	3.4	120.54	±	4.8	173.87	±	5.88218		126.016	±	8.03405	127.847	±	5.09096	253.863	±	9.51125	0.985683
		7	12-14	13	0.731298	0.87186		61.68	±	4	144.87	±	6.1	206.55	±	7.29452		145.747	±	9.45183	153.652	±	6.46977	299.399	±	11.454	0.948556
		8	14-16	15	0.712575	0.861071		23.84	±	2.5	51.78	±	3.4	75.62	±	4.22019		56.3329	±	5.90739	54.9188	±	3.6061	111.252	±	6.92107	1.02575
		9	16-18	17	0.707146	0.857887		10.9	±	1.7	28	±	2.3	38.9	±	2.86007		25.7562	±	4.01703	29.6973	±	2.43942	55.4535	±	4.69971	0.867292
		10	18-20	19	0.72318	0.867218		6.3	±	1.9	28	±	2.2	34.3	±	2.90689		14.8866	±	4.48962	29.6973	±	2.33336	44.5839	±	5.05977	0.501279
		11	20-22	21	0.717447	0.863906		6.5	±	1.1	24.3	±	1.5	30.8	±	1.86011		15.3592	±	2.59925	25.773	±	1.59093	41.1322	±	3.04748	0.595942
		12	22-24	23	0.707402	0.858038		11.4	±	1.6	18.8	±	2	30.2	±	2.56125		26.9377	±	3.78073	19.9396	±	2.12123	46.8773	±	4.33515	1.35096
		13	24-26	25	0.678702	0.840788		12.5	±	1.2	23	±	1.5	35.5	±	1.92094		29.537	±	2.83555	24.3942	±	1.59093	53.9312	±	3.25137	1.21082
		14	26-28	27	0.623846	0.805682		6	±	1	12.6	±	1.2	18.6	±	1.56205		14.1777	±	2.36296	13.3638	±	1.27274	27.5415	±	2.68392	1.06091
		15	28-30	29	0.589605	0.782215		2.3	±	1	5.8	±	0.9	8.1	±	1.34536		5.4348	±	2.36296	6.15158	±	0.954556	11.5864	±	2.54848	0.88348
		16	30-32	31	0.6081	0.795048			nd		4.6	±	0.8	4.6	±	0.8			nd		4.87884	±	0.848494	4.87884	±	0.848494	-
		17	32-34	33	0.631501	0.81076			±			±			±				±			±			±
		18	34-36	35	0.643365	0.81851			±			±			±				±			±			±
		19	36-38	37	0.625936	0.807075			±			±			±				±			±			±
		20	38-40	39	0.606888	0.794218			±			±			±				±			±			±
		Sampling Date:	2014-03-25
	Sampler	Point	Depth, cm	Mean Depth, cm	Water Content	Porosity	Particle Size, ×10-6m	Radiocesium Activity, Bq･kg-1																			134Cs/137Cs Ratio
								Detected										Corrected
								134Cs			137Cs			134+137Cs				134Cs			137Cs			134+137Cs
	Ekman	01	0.0-2.5		0.628324	0.80866	12.87	64.1	±	6.19657	150.112	±	8.78154	214.212	±	10.7477		177.485	±	17.1575	160.948	±	9.41546	338.433	±	19.5712	1.10275
			2.5-4.8		0.547132	0.751267	12.596	81.5	±	5.6	199.474	±	7.22095	280.974	±	9.13795		225.663	±	15.5057	213.873	±	7.74221	439.536	±	17.3311	1.05513
		64	0.0-2.5		0.614186	0.799189	6.447	115.05	±	5.93027	277.08	±	8.97747	392.13	±	10.7593		318.559	±	16.4202	297.082	±	9.62553	615.64	±	19.0335	1.07229
			2.5-5.4		0.528158	0.73673	10.659	82.8	±	3.97103	213.23	±	6.29028	296.03	±	7.43887		229.263	±	10.9953	228.622	±	6.74436	457.885	±	12.8989	1.0028
		65	0.0-2.5		0.618363	0.802009	20.979	64.8	±	3.46761	173.576	±	5.62386	238.376	±	6.60698		179.423	±	9.60138	186.106	±	6.02983	365.529	±	11.3378	0.96409
			2.5-5.0		0.475502	0.693858	19.907	68	±	3.6	182.985	±	5.6	250.985	±	6.65733		188.283	±	9.96794	196.194	±	6.00425	384.477	±	11.6366	0.959679
		81	Surface		0.341338	0.564379	238.86	47.9	±	2	131.328	±	2.29824	179.228	±	3.04662		132.629	±	5.53774	140.808	±	2.46414	273.437	±	6.06124	0.941912
		82	Surface		0.292981	0.508834	236.81	15.1	±	2.3	34.0611	±	2.23441	49.1611	±	3.20665		41.81	±	6.36841	36.5199	±	2.3957	78.3298	±	6.80411	1.14486
		66	0.0-2.0		0.829771	0.924163	6.9	40.1	±	3.25935	109.506	±	4.62116	149.606	±	5.65495		111.032	±	9.02472	117.411	±	4.95475	228.443	±	10.2954	0.945667
			2.0-4.0		0.731807	0.87215	6.993	39.3	±	4.42884	104.347	±	5.15476	143.647	±	6.79604		108.817	±	12.2629	111.88	±	5.52687	220.697	±	13.4508	0.97262
			4.0-6.8		0.578691	0.774464			±			±			±				±			±			±
		05	0.0-2.5		0.772281	0.894498	7.978	36.3	±	3.62737	90.4367	±	5.11872	126.737	±	6.27368		100.51	±	10.0437	96.965	±	5.48822	197.475	±	11.4454	1.03656
			2.5-5.0		0.765165	0.89066	11.373	40.3	±	4.4	100.015	±	3.82055	140.315	±	5.82723		111.586	±	12.183	107.234	±	4.09635	218.82	±	12.8533	1.04058
			5.0-9.5		0.731568	0.872014			±			±			±				±			±			±
		54	0.0-2.5		0.81662	0.917579	7.053	21.7	±	2.51701	58.6407	±	3.57122	80.3407	±	4.36909		60.0845	±	6.96927	62.8738	±	3.82901	122.958	±	7.95186	0.955637
			2.5-5.0		0.819221	0.918891	12.9	35.9	±	3.75247	91.2613	±	5.01024	127.161	±	6.25968		99.4025	±	10.3901	97.8492	±	5.37192	197.252	±	11.6967	1.01587
			5.0-6.9		0.794385	0.90618			±			±			±				±			±			±
		60	0.0-2.5		0.676869	0.839661	11.087	7	±	1.39305	26.8403	±	1.91371	33.8403	±	2.36704		19.3821	±	3.85717	28.7778	±	2.05186	48.1599	±	4.36897	0.673508
			2.5-5.0		0.565093	0.764615	17.015	7.00643	±	2.16958	20.3532	±	2.017	27.3596	±	2.96232		19.3999	±	6.0073	21.8224	±	2.1626	41.2223	±	6.3847	0.888991
			5.0-8.2		0.556519	0.758292			±			±			±				±			±			±
		76	0.0-2.0		0.786602	0.902107	11.089	25.4839	±	2.98233	61.6294	±	3.83335	87.1133	±	4.85683		70.5616	±	8.25768	66.0783	±	4.11007	136.64	±	9.22398	1.06785
			2.0-4.0		0.738528	0.87595	12.631	5.29477	±	2.4659	21.6934	±	2.29516	26.9882	±	3.36874		14.6605	±	6.82775	23.2594	±	2.46084	37.9199	±	7.25768	0.630306
			4.0-10.1		0.702709	0.855267			±			±			±				±			±			±
		32	0.0-2.5		0.646135	0.8203	13.761	41.15	±	4.2	109.83	±	2.98749	150.98	±	5.15414		113.939	±	11.6293	117.758	±	3.20315	231.697	±	12.0623	0.967567
			2.5-5.0		0.570687	0.768693	15.869	18.7029	±	2.20427	51.7218	±	2.77229	70.4247	±	3.54181		51.7858	±	6.10334	55.4555	±	2.97241	107.241	±	6.78866	0.933826
			5.0-7.9		0.573539	0.770758			±			±			±				±			±			±
		07	0.0-2.5		0.732994	0.872823	13.696	15.3	±	3.7	43.1848	±	2.63859	58.4848	±	4.54447		42.3637	±	10.2448	46.3022	±	2.82906	88.6659	±	10.6283	0.91494
			2.5-5.0		0.608206	0.79512	14.653	2.06328	±	1.37359	6.37915	±	1.33643	8.44243	±	1.91645		5.71297	±	3.80328	6.83964	±	1.43291	12.5526	±	4.06426	0.835273
			5.0-7.3		0.532409	0.740027			±			±			±				±			±			±
		10	0.0-2.5		0.799582	0.908875	8.883	12.4158	±	2.55672	30.1988	±	3.21013	42.6146	±	4.10387		34.3779	±	7.07923	32.3788	±	3.44186	66.7566	±	7.87159	1.06174
			2.5-5.0		0.758993	0.8873	8.837		nd		9.21612	±	1.7953	9.21612	±	1.7953			nd		9.8814	±	1.9249	9.8814	±	1.9249	-
			5.0-10.2		0.693101	0.849533			±			±			±				±			±			±
		69	0.0-2.5		0.831734	0.925135	14.016	3.37624	±	1.60388	16.1532	±	1.96746	19.5295	±	2.53838		9.34838	±	4.44095	17.3193	±	2.10949	26.6677	±	4.9165	0.539767
			2.5-5.0		0.797134	0.907607	13.038		nd		11.0527	±	2.4725	11.0527	±	2.4725			nd		11.8506	±	2.65098	11.8506	±	2.65098	-
			5.0-9.1		0.770551	0.893568			±			±			±				±			±			±
		52	0.0-2.5		0.839569	0.928992	5.536	13.9	±	3.23861	41.2302	±	3.70247	55.1302	±	4.91903		38.4873	±	8.96729	44.2065	±	3.96974	82.6938	±	9.80669	0.870626
			2.5-5.0		0.798052	0.908084	7.925	5.13071	±	2.74853	15.886	±	2.4385	21.0167	±	3.67433		14.2063	±	7.61032	17.0328	±	2.61453	31.2391	±	8.04691	0.834055
			5.0-10.9		0.780272	0.898762			±			±			±				±			±			±
		13	0.0-2.5		0.802461	0.91036	10.95	4.89817	±	1.35141	15.9743	±	1.90253	20.8724	±	2.33366		13.5624	±	3.74189	17.1274	±	2.03987	30.6898	±	4.26178	0.791854
			2.5-5.0		0.791176	0.904506	7.761		nd		12.5484	±	1.63631	12.5484	±	1.63631			nd		13.4542	±	1.75443	13.4542	±	1.75443	-
			5.0-8.3		0.759489	0.887571			±			±			±				±			±			±
		17	0.0-2.5		0.832729	0.925627	8.825	10.6	±	3.2	31.32	±	3.42328	41.92	±	4.68603		29.35	±	8.86039	33.5809	±	3.67039	62.931	±	9.59053	0.874009
			2.5-5.0		0.795918	0.906977	8.753		nd		5.62302	±	1.73358	5.62302	±	1.73358			nd		6.02893	±	1.85872	6.02893	±	1.85872	-
			5.0-11.3		0.769728	0.893125			±			±			±				±			±			±
		14	0.0-2.5		0.845151	0.931716	12.029	5.48599	±	2.97566	11.9159	±	3.3698	17.4018	±	4.49556		15.19	±	8.23921	12.776	±	3.61306	27.966	±	8.9966	1.18895
			2.5-5.0		0.749914	0.882305	10.231		nd		9.57979	±	1.75406	9.57979	±	1.75406			nd		10.2713	±	1.88068	10.2713	±	1.88068	-
			5.0-8.4		0.735795	0.874409			±			±			±				±			±			±
		11	0.0-2.5		0.845025	0.931655	17.836	18.5	±	2.96492	48.185	±	3.5416	66.685	±	4.61884		51.2241	±	8.20949	51.6634	±	3.79726	102.888	±	9.04516	0.991498
			2.5-5.0		0.794529	0.906255	9.703		nd		8.55997	±	1.57589	8.55997	±	1.57589			nd		9.17789	±	1.68965	9.17789	±	1.68965	-
			5.0-10.6		0.744755	0.879438			±			±			±				±			±			±
		08	0.0-2.5		0.791572	0.904713	11.375	15	±	3.6	38.5519	±	2.7449	53.5519	±	4.52708		41.5331	±	9.96794	41.3349	±	2.94304	82.8679	±	10.3933	1.0048
			2.5-5.0		0.761789	0.888826	18.342	4.8	±	1.53587	15.9937	±	2.24871	20.7937	±	2.72316		13.2906	±	4.25263	17.1482	±	2.41104	30.4388	±	4.88855	0.775043
			5.0-8.5		0.704084	0.856081			±			±			±				±			±			±
		09	0.0-2.5		0.753295	0.884173	9.893		nd		6.514	±	1.85388	6.514	±	1.85388			nd		6.98423	±	1.98771	6.98423	±	1.98771	-
			2.5-5.0		0.7144	0.862136	15.1		nd		6.7956	±	1.27282	6.7956	±	1.27282			nd		7.28615	±	1.3647	7.28615	±	1.3647	-
			5.0-8.1		0.682521	0.843126			±			±			±				±			±			±
		12	0.0-2.5		0.847507	0.93286	18.546	10.8	±	2.4	29.6278	±	2.5154	40.4278	±	3.47667		29.9038	±	6.64529	31.7665	±	2.69698	61.6703	±	7.17172	0.941362
			2.5-5.0		0.825554	0.922064	8.827		nd			nd			nd				nd			nd			nd		-
			5.0-9.8		0.767687	0.892025			±			±			±				±			±			±
		15	0.0-2.5		0.815438	0.916982	11.589	7.53943	±	2.81941	23.2879	±	2.69674	30.8273	±	3.90147		20.8757	±	7.80657	24.969	±	2.89141	45.8447	±	8.32483	0.836067
			2.5-5.0		0.786892	0.902259	10.546	5.40159	±	2.80582	11.9682	±	1.85028	17.3698	±	3.36097		14.9563	±	7.76895	12.8321	±	1.98385	27.7884	±	8.01825	1.16554
			5.0-9.9		0.756805	0.886102			±			±			±				±			±			±
		18	Surface		0.308953	0.527789	268.305		nd		2.2417	±	0.86059	2.2417	±	0.86059			nd		2.40353	±	0.922714	2.40353	±	0.922714	-
		21	Surface		0.322124	0.542959			nd		0.627023	±	0.747663	0.627023	±	0.747663			nd		0.672286	±	0.801634	0.672286	±	0.801634	-
		57	0.0-2.0		0.750727	0.882755	6.867	3.4	±	1.59281	12.475	±	2.17564	15.875	±	2.69638		9.41416	±	4.41029	13.3755	±	2.33269	22.7897	±	4.9892	0.703836
			2.0-4.0		0.757622	0.88655	9.071	6.6	±	1.77361	22.4246	±	1.89264	29.0246	±	2.5938		18.2746	±	4.9109	24.0434	±	2.02926	42.318	±	5.31365	0.760065
			4.0-7.3		0.783784	0.900621			±			±			±				±			±			±
		49	0.0-2.5		0.7806	0.898936	6.788	54.7	±	2.42927	146.815	±	3.75846	201.515	±	4.4752		151.457	±	6.72633	157.413	±	4.02977	308.87	±	7.84109	0.962165
			2.5-5.5		0.766427	0.891343	9.521	42.3	±	3.77295	109.639	±	4.98856	151.939	±	6.25467		117.123	±	10.4468	117.553	±	5.34867	234.676	±	11.7365	0.996343
		M	0.0-2.0		0.719573	0.865138	12.72	34.26	±	1.83807	86.84	±	2.70065	121.1	±	3.2668		94.8615	±	5.08937	93.1087	±	2.8956	187.97	±	5.85544	1.01883
			2.0-4.0		0.697177	0.851976	10.044	41.54	±	4.1087	101.77	±	5.67859	143.31	±	7.00912		115.019	±	11.3765	109.116	±	6.08851	224.135	±	12.9032	1.05409
			4.0-7.6		0.654722	0.825801			±			±			±				±			±			±
		46	0.0-2.5		0.776672	0.896847	5.98	28.3	±	2.4	71.695	±	2.55234	99.995	±	3.50349		78.3591	±	6.64529	76.8704	±	2.73659	155.229	±	7.18671	1.01937
			2.5-5.0		0.782341	0.899858	7.768	25.6	±	3.88716	69.4045	±	5.32333	95.0045	±	6.59149		70.8831	±	10.763	74.4146	±	5.7076	145.298	±	12.1828	0.952543
			5.0-7.8		0.770861	0.893735			±			±			±				±			±			±
		20	0.0-2.5		0.790492	0.904148	9.342		nd		4.01747	±	1.25024	4.01747	±	1.25024			nd		4.30747	±	1.34049	4.30747	±	1.34049	-
			2.5-5.0		0.757313	0.886381	12.501		nd		4.4226	±	0.756706	4.4226	±	0.756706			nd		4.74185	±	0.811331	4.74185	±	0.811331	-
			5.0-9.5		0.722898	0.867056			±			±			±				±			±			±
		Sampling Date:	2014-03-25
	Point	Sample	Depth, cm	Mean Depth, cm	Water Content	Porosity	Particle Size, ×10-6m	Radiocesium Activity, Bq･kg-1																			134Cs/137Cs Ratio
								Detected										Corrected
								134Cs			137Cs			134+137Cs				134Cs			137Cs			134+137Cs
	02	1	0-2	1	0.625853	0.80702	19.767	73.01	±	3.47928	181.7	±	5.32388	254.71	±	6.35996		202.155	±	9.63368	194.816	±	5.7082	396.972	±	11.1978	1.03767
		2	2-4	3	0.668408	0.83442	9.47	106.109	±	5.35849	266.703	±	8.37447	372.811	±	9.94209		293.801	±	14.837	285.955	±	8.979	579.756	±	17.3424	1.02744
		3	4-6	5	0.680753	0.842045	11.324	153.68	±	7.59275	407.69	±	12.6382	561.37	±	14.7436		425.52	±	21.0233	437.12	±	13.5506	862.64	±	25.012	0.973463
		4	6-8	7	0.639809	0.816202	8.763	169.179	±	7.76532	430.759	±	12.0182	599.938	±	14.3086		468.435	±	21.5012	461.854	±	12.8857	930.289	±	25.0668	1.01425
		5	8-10	9	0.58445	0.778571	10.723	143.83	±	5.21275	372.43	±	8.52874	516.26	±	9.99561		398.247	±	14.4334	399.315	±	9.14441	797.561	±	17.0864	0.997326
		6	10-12	11	0.580283	0.775603	9.118	177.187	±	6.23699	469.907	±	9.82105	647.094	±	11.6341		490.609	±	17.2694	503.828	±	10.53	994.437	±	20.2266	0.973763
		7	12-14	13	0.572964	0.770342	7.793	139.288	±	5.96151	363.287	±	9.44546	502.575	±	11.1694		385.67	±	16.5067	389.511	±	10.1273	775.181	±	19.3657	0.990137
		8	14-16	15	0.557334	0.758897	7.303	121.7	±	5.87966	295.32	±	8.74156	417.02	±	10.535		336.972	±	16.28	316.638	±	9.37259	653.61	±	18.7852	1.06422
		9	16-18	17	0.548861	0.752569	8.167	108.008	±	5.18438	289.79	±	8.11412	397.798	±	9.62895		299.06	±	14.3549	310.709	±	8.69986	609.769	±	16.7854	0.962508
		10	18-20	19	0.538418	0.744647	8.921	118.52	±	5.56835	324.68	±	8.53917	443.2	±	10.1943		328.167	±	15.418	348.118	±	9.15559	676.284	±	17.9316	0.942689
		11	20-22	21	0.553858	0.756311	8.816	163.136	±	6.31336	435.967	±	10.0708	599.103	±	11.8861		451.702	±	17.4809	467.438	±	10.7978	919.141	±	20.5469	0.966336
		12	22-24	23	0.576806	0.773112	10.379	133.403	±	5.74967	344.354	±	8.91876	477.757	±	10.6115		369.376	±	15.9201	369.212	±	9.56258	738.588	±	18.5713	1.00044
		13	24-26	25	0.58595	0.779634	9.466	180.042	±	6.96763	442.988	±	10.8975	623.03	±	12.9346		498.514	±	19.2925	474.966	±	11.6842	973.479	±	22.5548	1.04958
		14	26-28	27	0.57305	0.770405	9.967	182.01	±	4.85593	457.74	±	7.78155	639.75	±	9.17238		503.962	±	13.4455	490.783	±	8.34328	994.745	±	15.8237	1.02685
		15	28-30	29	0.553697	0.756191	8.657	239.332	±	8.73563	607.757	±	13.6745	847.089	±	16.2266		662.68	±	24.1878	651.629	±	14.6616	1314.31	±	28.2845	1.01696
		16	30-32	31	0.538462	0.744681	10.815	233.27	±	5.87041	577.62	±	9.18418	810.89	±	10.9		645.895	±	16.2544	619.317	±	9.84715	1265.21	±	19.0045	1.04292
		17	32-34	33	0.556334	0.758154	10.209	262.564	±	7.69311	653.761	±	11.8985	916.325	±	14.1689		727.005	±	21.3012	700.954	±	12.7574	1427.96	±	24.8293	1.03716
		18	34-36	35	0.574179	0.77122	9.52	298.48	±	8.6115	771.95	±	13.4318	1070.43	±	15.9553		826.453	±	23.8441	827.675	±	14.4014	1654.13	±	27.8558	0.998524
		19	36-38	37	0.58571	0.779465	10.593	252.019	±	6.55249	663.255	±	10.6121	915.274	±	12.472		697.808	±	18.143	711.133	±	11.3781	1408.94	±	21.4157	0.981262
		20	38-40	39	0.586621	0.780109	10.277	210.79	±	5.0168	528.947	±	7.88131	739.737	±	9.34256		583.651	±	13.8909	567.13	±	8.45024	1150.78	±	16.2593	1.02913
		21	40-42	41	0.566559	0.765687	9.849	178.922	±	5.54658	479.12	±	8.86373	658.042	±	10.4561		495.412	±	15.3578	513.707	±	9.50357	1009.12	±	18.0604	0.964387
		22	42-44	43	0.593027	0.784618	10.686	186.237	±	5.30775	486.617	±	8.41848	672.854	±	9.95204		515.666	±	14.6965	521.745	±	9.02618	1037.41	±	17.247	0.98835
		23	44-46	45	0.570539	0.768585	11.442	181.361	±	3.86299	483.431	±	6.18792	664.793	±	7.29473		502.166	±	10.6961	518.329	±	6.63461	1020.49	±	12.5867	0.968817
		24	46-48	47	0.533438	0.740821	13.033	110.21	±	5.53555	300.85	±	9.02547	411.06	±	10.5878		305.157	±	15.3272	322.567	±	9.67699	627.725	±	18.1264	0.946026
		25	48-50	49	0.489382	0.705539	11.133	59.917	±	2.28284	147.376	±	3.49282	207.293	±	4.17267		165.902	±	6.32088	158.015	±	3.74496	323.917	±	7.34699	1.04992
		26	50-54	52	0.524617	0.733966	9.263	27.0464	±	1.65253	71.672	±	2.39384	98.7183	±	2.90884		74.8879	±	4.57565	76.8457	±	2.56665	151.734	±	5.24636	0.974523
		27	54-58	56	0.582704	0.77733	10.254	4.64292	±	0.942512	19.857	±	1.38602	24.4999	±	1.67612		12.8556	±	2.6097	21.2904	±	1.48607	34.146	±	3.00315	0.603824
		28	58-62	60	0.56164	0.762079	10.998		nd		3.33561	±	0.885604	3.33561	±	0.885604			nd		3.5764	±	0.949533	3.5764	±	0.949533	-
		29	62-64.5	63.25	0.521538	0.731549	11.446		nd		3.95868	±	1.0831	3.95868	±	1.0831			nd		4.24445	±	1.16128	4.24445	±	1.16128	-
	D	1	0-2	1	0.732457	0.872519	11.401	75.84	±	4.52272	182.61	±	6.46422	258.45	±	7.88931		209.991	±	12.5228	195.792	±	6.93086	405.783	±	14.3129	1.07252
		2	2-4	3	0.655903	0.826552	14.861	89.0407	±	3.56163	237.573	±	5.3454	326.614	±	6.42328		246.542	±	9.86169	254.723	±	5.73127	501.265	±	11.4062	0.967884
		3	4-6	5	0.609401	0.795936	12.385	85.663	±	4.44591	218.407	±	6.72694	304.07	±	8.06337		237.19	±	12.3101	234.173	±	7.21254	471.363	±	14.2675	1.01288
		4	6-8	7	0.569755	0.768016	11.321	97	±	4	240	±	6	337	±	7.2111		268.581	±	11.0755	257.325	±	6.43312	525.905	±	12.8083	1.04374
		5	8-10	9	0.559591	0.760568	11.498	72.44	±	3.00687	179.02	±	4.49342	251.46	±	5.40667		200.577	±	8.32563	191.943	±	4.81779	392.52	±	9.61911	1.04498
		6	10-12	11	0.555669	0.75766	14.215	137	±	4	348	±	6	485	±	7.2111		379.335	±	11.0755	373.121	±	6.43312	752.457	±	12.8083	1.01666
		7	12-14	13	0.545506	0.750039	13.405	80.4	±	3.95897	208.382	±	6.31397	288.782	±	7.4525		222.617	±	10.9619	223.424	±	6.76976	446.042	±	12.8838	0.996387
		8	14-16	15	0.551608	0.75463	14.471	94	±	4	227	±	6	321	±	7.2111		260.274	±	11.0755	243.386	±	6.43312	503.66	±	12.8083	1.06939
		9	16-18	17	0.56474	0.764356	13.787	82.9	±	4.05935	212.449	±	6.05479	295.349	±	7.28963		229.539	±	11.2398	227.785	±	6.49186	457.324	±	12.9799	1.0077
		10	18-20	19	0.577068	0.7733	13.375	90.56	±	4	245.7	±	6	336.26	±	7.2111		250.749	±	11.0755	263.436	±	6.43312	514.185	±	12.8083	0.951839
		11	20-22	21	0.58564	0.779415	14.946	100.89	±	4.6611	258.773	±	7.34915	359.662	±	8.70263		279.35	±	12.906	277.453	±	7.87966	556.803	±	15.1213	1.00684
		12	22-24	23	0.595376	0.78626	12.883	108.806	±	4.93979	261.783	±	7.51318	370.589	±	8.99163		301.27	±	13.6777	280.68	±	8.05553	581.95	±	15.8736	1.07336
		13	24-26	25	0.597626	0.787827	14.623	100.69	±	4.29088	259.02	±	6.7086	359.71	±	7.96348		278.798	±	11.8809	277.718	±	7.19287	556.516	±	13.8886	1.00389
		14	26-28	27	0.587358	0.780631	10.398	103	±	5	260	±	7	363	±	8.60233		285.194	±	13.8444	278.769	±	7.50531	563.962	±	15.7479	1.02305
		15	28-30	29	0.578721	0.774486	12.544	96.4227	±	5.00434	249.666	±	8.08919	346.089	±	9.51201		266.982	±	13.8564	267.689	±	8.67312	534.671	±	16.3469	0.997359
		16	30-32	31	0.563447	0.763408	11.956	49	±	3	134	±	5	183	±	5.83095		135.675	±	8.30662	143.673	±	5.36094	279.348	±	9.88633	0.94433
		17	32-34	33	0.566071	0.76533	11.847	39.99	±	2.64103	100.09	±	3.88337	140.08	±	4.69634		110.727	±	7.31266	107.315	±	4.1637	218.042	±	8.41495	1.03179
		18	34-36	35	0.572336	0.769888	12.52	33.51	±	3	93.76	±	4	127.27	±	5		92.7849	±	8.30662	100.528	±	4.28875	193.313	±	9.34843	0.922973
		19	36-38	37	0.557668	0.759144	10.902	20.7601	±	1.29751	50.2679	±	1.81467	71.028	±	2.23082		57.482	±	3.59263	53.8966	±	1.94567	111.379	±	4.08566	1.06653
		20	38-40	39	0.545473	0.750014	10.844		nd		19	±	2	19	±	2			nd		20.3716	±	2.14437	20.3716	±	2.14437	-
		21	40-42	41	0.548202	0.752073	10.678	3.23841	±	0.584533	6.01096	±	0.753774	9.24937	±	0.953863		8.96674	±	1.6185	6.44487	±	0.808187	15.4116	±	1.80906	1.3913
		22	42-44	43	0.544118	0.748988	9.225		nd		6	±	1	6	±	1			nd		6.43312	±	1.07219	6.43312	±	1.07219	-
		23	44-46	45	0.534539	0.74167			nd		3.47147	±	0.651942	3.47147	±	0.651942			nd		3.72206	±	0.699004	3.72206	±	0.699004	-
		24	46-48	47	0.552882	0.755583			±			±			±				±			±			±
		25	48-50	49	0.56002	0.760884			±			±			±				±			±			±
		26	50-54	52	0.552664	0.75542			±			±			±				±			±			±
		27	54-58	56	0.436696	0.659644			±			±			±				±			±			±
		28	58-62	60	0.591173	0.783318			±			±			±				±			±			±
		29	62-66	64	0.571679	0.769412			±			±			±				±			±			±
		30	66-70	68	0.50532	0.718609			±			±			±				±			±			±
	C	1	0-2	1	0.789939	0.903858	7.725	36.3464	±	3.32206	93.107	±	4.84156	129.453	±	5.8717		100.639	±	9.19836	99.8281	±	5.19106	200.467	±	10.5621	1.00812
		2	2-4	3	0.653369	0.824938	7.678	19.5691	±	2.2935	45.2544	±	2.97774	64.8235	±	3.7586		54.1844	±	6.35041	48.5212	±	3.19269	102.706	±	7.10781	1.11672
		3	4-6	5	0.561807	0.762202	8.361	14.0149	±	0.815666	25.0496	±	1.77852	39.0645	±	1.95664		38.8054	±	2.25847	26.8579	±	1.90691	65.6633	±	2.95584	1.44484
		4	6-8	7	0.553699	0.756192	7.864		±			±			±				±			±			±
		5	8-10	9	0.541194	0.746767	10.046	1.77698	±	1.21066	5.67071	±	0.967424	7.4477	±	1.54971		4.92024	±	3.35216	6.08007	±	1.03726	11.0003	±	3.50897	0.809241
		6	10-12	11	0.506074	0.719218			±			±			±				±			±			±
		7	12-14	13	0.499526	0.713898			nd			nd			nd				nd			nd			nd		-
		8	14-16	15	0.496442	0.711372			±			±			±				±			±			±
		9	16-18	17	0.529807	0.738012			±			±			±				±			±			±
		10	18-20	19	0.539651	0.74559			±			±			±				±			±			±
		11	20-22	21	0.517005	0.727968			±			±			±				±			±			±
		12	22-24	23	0.488092	0.704465			±			±			±				±			±			±
		13	24-26	25	0.496151	0.711133			±			±			±				±			±			±
		14	26-28	27	0.504507	0.717951			±			±			±				±			±			±
		15	28-30	29	0.487878	0.704286			±			±			±				±			±			±
		16	30-32	31	0.507123	0.720065			±			±			±				±			±			±
		17	32-34	33	0.508681	0.72132			±			±			±				±			±			±
		18	34-36	35	0.505198	0.71851			±			±			±				±			±			±
		19	36-38	37	0.510357	0.722666			±			±			±				±			±			±
		20	38-40	39	0.535543	0.742442			±			±			±				±			±			±
		21	40-42	41	0.54423	0.749073			±			±			±				±			±			±
		22	42-44	43	0.492669	0.708263			±			±			±				±			±			±
		23	44-46	45	0.472379	0.691191			±			±			±				±			±			±
		24	46-48	47	0.502273	0.716137			±			±			±				±			±			±
		25	48-50	49	0.503128	0.716833			±			±			±				±			±			±
		26	50-54	52	0.46614	0.685819			±			±			±				±			±			±
		27	54-58	56	0.476455	0.69467			±			±			±				±			±			±
		28	58-62	60	0.456522	0.677419			±			±			±				±			±			±
		29	62-66	64	0.447715	0.669602			±			±			±				±			±			±
		30	66-71.5	68.75	0.477152	0.695262			±			±			±				±			±			±
	38	1	0-2	1	0.865504	0.941479	6.862	10.8803	±	2.49595	50.0228	±	3.64666	60.9031	±	4.41903		30.1262	±	6.91096	53.6337	±	3.9099	83.76	±	7.94032	0.561703
		2	2-4	3	0.819626	0.919095	7.074	24.9672	±	3.71761	51.5141	±	4.55385	76.4813	±	5.87862		69.1309	±	10.2936	55.2327	±	4.88257	124.364	±	11.3929	1.25163
		3	4-6	5	0.812397	0.915441	7.23	34.6541	±	4.12384	93.3142	±	4.67504	127.968	±	6.23395		95.9529	±	11.4184	100.05	±	5.01252	196.003	±	12.4702	0.959046
		4	6-8	7	0.799393	0.908777	6.805	45.3672	±	3.77001	121.244	±	5.63785	166.611	±	6.78221		125.616	±	10.4387	129.996	±	6.04483	255.612	±	12.0626	0.966302
		5	8-10	9	0.809553	0.913993	6.093	64.1907	±	4.64741	171	±	9	235.191	±	10.1291		177.736	±	12.8681	183.344	±	9.64968	361.08	±	16.0843	0.969412
		6	10-12	11	0.810188	0.914317	6.956	59.16	±	4.44936	143.89	±	6.69077	203.05	±	8.03512		163.806	±	12.3197	154.277	±	7.17375	318.083	±	14.2561	1.06177
		7	12-14	13	0.795522	0.906771	9.221	59.21	±	4.12636	147.31	±	6.11353	206.52	±	7.37578		163.945	±	11.4254	157.944	±	6.55485	321.889	±	13.1721	1.03799
		8	14-16	15	0.770925	0.893769	8.65	57.37	±	2.81147	145.44	±	4.15962	202.81	±	5.02064		158.85	±	7.78459	155.939	±	4.45989	314.789	±	8.97165	1.01867
		9	16-18	17	0.796661	0.907362	8.079	22.8432	±	3.744	52.8042	±	3.992	75.6474	±	5.47299		63.2499	±	10.3667	56.616	±	4.28017	119.866	±	11.2155	1.11717
		10	18-20	19	0.773944	0.895389	9.259	13.3623	±	2.01237	34.1555	±	2.71536	47.5178	±	3.37976		36.9986	±	5.57198	36.6211	±	2.91137	73.6196	±	6.28674	1.01031
		11	20-22	21	0.796559	0.907309	9.334	6.29	±	1.53	18.44	±	3.19	24.73	±	3.53794		17.4162	±	4.23637	19.7711	±	3.42028	37.1873	±	5.44474	0.880891
		12	22-24	23	0.820463	0.919515	9.601	10.1518	±	2.16436	12.7845	±	2.08771	22.9363	±	3.00716		28.109	±	5.99284	13.7074	±	2.23842	41.8164	±	6.39724	2.05065
		13	24-26	25	0.721573	0.866293	5.331		nd			nd			nd				nd			nd			nd		-
		14	26-28	27	0.703896	0.85597	5.862	3.23087	±	1.25228	3.88503	±	1.23155	7.1159	±	1.7564		8.94586	±	3.46741	4.16548	±	1.32046	13.1113	±	3.71033	2.14762
		15	28-30	29	0.698361	0.852682	4.941		nd			nd			nd				nd			nd			nd		-
		16	30-32	31	0.691525	0.848586	5.386		nd		2.21612	±	1.20003	2.21612	±	1.20003			nd		2.37609	±	1.28665	2.37609	±	1.28665	-
		17	32-34	33	0.668705	0.834605	5.386		±			±			±				±			±			±
		18	34-36	35	0.669423	0.835053			nd		6.19599	±	1.63388	6.19599	±	1.63388			nd		6.64326	±	1.75183	6.64326	±	1.75183	-
		19	36-38	37	0.669427	0.835055			±			±			±				±			±			±
		20	38-40	39	0.662247	0.830562			±			±			±				±			±			±
		21	40-42	41	0.660292	0.82933			±			±			±				±			±			±
		22	42-44	43	0.655792	0.826481			±			±			±				±			±			±
		23	44-46	45	0.702354	0.855056			±			±			±				±			±			±
		24	46-48	47	0.689179	0.84717			±			±			±				±			±			±
		25	48-50	49	0.70203	0.854864			±			±			±				±			±			±
		26	50-55	51	0.652257	0.824229			±			±			±				±			±			±
		27	55-57.5	56.25	0.629793	0.809632			±			±			±				±			±			±
	36	1	0-2	1	0.835751	0.927118	7.008	19.52	±	4.8	57.8	±	5.07	77.32	±	6.98175		54.0484	±	13.2906	61.9724	±	5.43599	116.021	±	14.3593	0.872136
		2	2-4	3	0.83166	0.925099	6.709	23.23	±	3.6	56.7	±	4.81	79.93	±	6.008		64.3209	±	9.96794	60.793	±	5.15722	125.114	±	11.223	1.05803
		3	4-6	5	0.806556	0.912462	7.341	21.67	±	3.25	49.2	±	3.65	70.87	±	4.88723		60.0015	±	8.99883	52.7516	±	3.91348	112.753	±	9.81297	1.13743
		4	6-8	7	0.787077	0.902357		15.4	±	2.77	39.9	±	3.44	55.3	±	4.41662		42.6406	±	7.66977	42.7803	±	3.68832	85.4209	±	8.51053	0.996736
		5	8-10	9	0.766389	0.891322		5.3	±	2.26	18.6	±	2.19	23.9	±	3.14701		14.675	±	6.25765	19.9427	±	2.34809	34.6177	±	6.68369	0.73586
		6	10-12	11	0.725094	0.868318			nd		8.4	±	1.35737	8.4	±	1.35737			nd		9.00637	±	1.45535	9.00637	±	1.45535	-
		7	12-14	13	0.727855	0.869898			nd		8	±	0.506699	8	±	0.506699			nd		8.5775	±	0.543276	8.5775	±	0.543276	-
		8	14-16	15	0.700816	0.854144			nd		0.64	±	0.35	0.64	±	0.35			nd		0.6862	±	0.375265	0.6862	±	0.375265	-
		9	16-18	17	0.730247	0.871262			nd		0.57	±	0.47	0.57	±	0.47			nd		0.611147	±	0.503928	0.611147	±	0.503928	-
		10	18-20	19	0.7305	0.871406			nd		1.79	±	0.76	1.79	±	0.76			nd		1.91921	±	0.814862	1.91921	±	0.814862	-
		11	20-22	21	0.726823	0.869308			nd		3.81	±	0.81	3.81	±	0.81			nd		4.08503	±	0.868472	4.08503	±	0.868472	-
		12	22-24	23	0.723867	0.867613			nd		3.84	±	0.96	3.84	±	0.96			nd		4.1172	±	1.0293	4.1172	±	1.0293	-
		13	24-26	25	0.692185	0.848983			nd		5.04	±	1.22	5.04	±	1.22			nd		5.40382	±	1.30807	5.40382	±	1.30807	-
		14	26-28	27	0.672707	0.837092			nd		6.98	±	0.95	6.98	±	0.95			nd		7.48387	±	1.01858	7.48387	±	1.01858	-
		15	28-30	29	0.676752	0.839589			nd		5.78	±	1.04	5.78	±	1.04			nd		6.19724	±	1.11507	6.19724	±	1.11507	-
		16	30-32	31	0.653675	0.825133			nd		6.5	±	0.96	6.5	±	0.96			nd		6.96922	±	1.0293	6.96922	±	1.0293	-
		17	32-34	33	0.627651	0.808214			nd		2.03	±	0.96	2.03	±	0.96			nd		2.17654	±	1.0293	2.17654	±	1.0293	-
		18	34-36	35	0.597074	0.787443			nd			nd			nd				nd			nd			nd		-
		19	36-38	37	0.591054	0.783235			nd			nd			nd				nd			nd			nd		-
		20	38-40	39	0.611212	0.79717			nd			nd			nd				nd			nd			nd		-
		21	40-42	41	0.608971	0.795643			nd			nd			nd				nd			nd			nd		-
		22	42-44	43	0.621212	0.803922			nd			nd			nd				nd			nd			nd		-
		23	44-46	45	0.607219	0.794444			nd			nd			nd				nd			nd			nd		-
		24	46-48	47	0.594416	0.785589			nd			nd			nd				nd			nd			nd		-
		25	48-50	49	0.59956	0.789169			nd			nd			nd				nd			nd			nd		-
		26	50-54	52	0.602237	0.79102			nd			nd			nd				nd			nd			nd		-
		27	54-58.5	56.25	0.577924	0.773915			nd			nd			nd				nd			nd			nd		-
	68	1	0-2	1	0.856447	0.937167	9.181	16.48	±	2.95	43.37	±	4.01	59.85	±	4.97821		45.631	±	8.16817	46.5008	±	4.29947	92.1318	±	9.23063	0.981296
		2	2-4	3	0.840401	0.9294	7.738	15.54	±	3.88	40.62	±	5.16	56.16	±	6.456		43.0283	±	10.7432	43.5522	±	5.53249	86.5805	±	12.0841	0.987969
		3	4-6	5	0.820274	0.91942	8.661	20.72	±	2.49	52.24	±	2.33	72.96	±	3.41013		57.371	±	6.89449	56.0111	±	2.4982	113.382	±	7.33314	1.02428
		4	6-8	7	0.823112	0.920844	8.125	24.98	±	3.75	62.63	±	5.18	87.61	±	6.39491		69.1664	±	10.3833	67.1511	±	5.55393	136.317	±	11.7753	1.03001
		5	8-10	9	0.802027	0.910137	8.315	11.12	±	1.67	27.16	±	1.45	38.28	±	2.21165		30.7899	±	4.62402	29.1206	±	1.55467	59.9105	±	4.87837	1.05732
		6	10-12	11	0.809588	0.914011			nd		12.84	±	1.24	12.84	±	1.24			nd		13.7669	±	1.32951	13.7669	±	1.32951	-
		7	12-14	13	0.799502	0.908834	7.585		nd		6.21	±	1.92	6.21	±	1.92			nd		6.65828	±	2.0586	6.65828	±	2.0586	-
		8	14-16	15	0.793784	0.905866			nd		5.7	±	1.01	5.7	±	1.01			nd		6.11147	±	1.08291	6.11147	±	1.08291	-
		9	16-18	17	0.775128	0.896022			nd		8.63	±	1.26	8.63	±	1.26			nd		9.25297	±	1.35096	9.25297	±	1.35096	-
		10	18-20	19	0.796817	0.907443			±			±			±				±			±			±
		11	20-22	21	0.783866	0.900665			±			±			±				±			±			±
		12	22-24	23	0.75226	0.883602			±			±			±				±			±			±
		13	24-26	25	0.763051	0.889512			±			±			±				±			±			±
		14	26-28	27	0.778176	0.897648			±			±			±				±			±			±
		15	28-30	29	0.779936	0.898584			±			±			±				±			±			±
		16	30-32	31	0.776748	0.896887			±			±			±				±			±			±
		17	32-34	33	0.782946	0.900178			±			±			±				±			±			±
		18	34-36	35	0.780931	0.899111			±			±			±				±			±			±
		19	36-38	37	0.782342	0.899859			±			±			±				±			±			±
		20	38-40	39	0.777683	0.897385			±			±			±				±			±			±
		21	40-42	41	0.767407	0.891873			±			±			±				±			±			±
		22	42-44	43	0.760297	0.888012			±			±			±				±			±			±
		23	44-46	45	0.778314	0.897721			±			±			±				±			±			±
		24	46-48	47	0.738827	0.876118			±			±			±				±			±			±
		25	48-50	49	0.710398	0.859798			±			±			±				±			±			±
		26	50-52	51	0.701742	0.854693			±			±			±				±			±			±
		27	52-54	53	0.707106	0.857864			±			±			±				±			±			±
		28	54-56	55	0.687233	0.845992			±			±			±				±			±			±
		29	56-58	57	0.688876	0.846987			±			±			±				±			±			±
		30	58-60	59	0.682584	0.843164			±			±			±				±			±			±
		31	60-62	61	0.677401	0.839989			±			±			±				±			±			±
		32	62-64	63	0.656368	0.826847			±			±			±				±			±			±
		33	64-66	65	0.656151	0.826709			±			±			±				±			±			±
		34	66-67.6	66.8	0.639427	0.815953			±			±			±				±			±			±
		Sampling Date:	2015-11-13
	Sampler	Point	Depth, cm	Mean Depth, cm	Water Content	Porosity	Particle Size, ×10-6m	Radiocesium Activity, Bq･kg-1																			134Cs/137Cs Ratio
								Detected										Corrected
								134Cs			137Cs			134+137Cs				134Cs			137Cs			134+137Cs
	Ekman	01	0-5	2.5	0.56134	0.761858	11.29	33.1	±	2.4	147	±	4.6	180.1	±	5.18845		159.036	±	11.5313	163.67	±	5.12165	322.706	±	12.6175	0.971684
		64	0-5	2.5	0.613265	0.798565	11.57	56.2	±	3.3	245.6	±	6.5	301.8	±	7.28972		270.024	±	15.8555	273.452	±	7.23712	543.476	±	17.4291	0.987467
		65	0-5	2.5	0.57356	0.770773	12.77	37.8	±	2.9	152.5	±	5	190.3	±	5.78014		181.618	±	13.9336	169.794	±	5.56701	351.412	±	15.0046	1.06964
		E	0-5	2.5	0.707878	0.858318	12.38	42.3	±	4.1	175.3	±	6.8	217.6	±	7.9404		203.239	±	19.6993	195.179	±	7.57114	398.419	±	21.1041	1.04129
		66	0-5	2.5	0.743371	0.878666	10.153	26.2	±	3.8	117.2	±	6.5	143.4	±	7.52928		125.883	±	18.2579	130.491	±	7.23712	256.374	±	19.6399	0.964691
		38	0-5	2.5	0.8037	0.910998	10.64	9.8	±	2.4	43	±	4.2	52.8	±	4.83735		47.0861	±	11.5313	47.8763	±	4.67629	94.9624	±	12.4434	0.983495
		16	0-5	2.5	0.752254	0.883599	7.127	5.6	±	1.6	21.1	±	2	26.7	±	2.56125		26.9063	±	7.68753	23.4928	±	2.22681	50.3991	±	8.00355	1.1453
		36	0-5	2.5	0.835772	0.927128	9.522	10.9	±	3.7	49.5	±	5.7	60.4	±	6.79559		52.3713	±	17.7774	55.1134	±	6.3464	107.485	±	18.8763	0.950245
		32	0-5	2.5	0.750211	0.88247	15.063	23.9	±	3.4	102.7	±	4.5	126.6	±	5.64004		114.832	±	16.336	114.346	±	5.01031	229.179	±	17.0871	1.00425
		07	0-5	2.5	0.638273	0.815201	14.097	3.4	±	0.8	14.1	±	2	17.5	±	2.15407		16.336	±	3.84376	15.699	±	2.22681	32.035	±	4.44221	1.04058
		10	0-5	2.5	0.765993	0.891108	10.881	3.4	±	0.9	8.1	±	1.6	11.5	±	1.83576		16.336	±	4.32423	9.01856	±	1.78144	25.3546	±	4.67681	1.81138
		H	0-5	2.5	0.796445	0.90725	16.7	8.7	±	2.1	35	±	3.2	43.7	±	3.82753		41.8009	±	10.0899	38.9691	±	3.56289	80.77	±	10.7005	1.07267
		52	0-5	2.5	0.806598	0.912484	9.712	5.8	±	2.3	28.8	±	4.1	34.6	±	4.70106		27.8673	±	11.0508	32.066	±	4.56495	59.9333	±	11.9566	0.86906
		13	0-5	2.5	0.81013	0.914288	11.28	2.2	±	1.1	10.4	±	3	12.6	±	3.19531		10.5704	±	5.28518	11.5794	±	3.34021	22.1497	±	6.25221	0.912859
		K	0-5	2.5	0.852218	0.935136	10.35	4.9	±	1.4	16.8	±	3.4	21.7	±	3.67696		23.5431	±	6.72659	18.7052	±	3.78557	42.2482	±	7.71865	1.25864
		17	0-5	2.5	0.811036	0.914749	9.402	3	±	1.1	10.1	±	1.8	13.1	±	2.1095		14.4141	±	5.28518	11.2454	±	2.00412	25.6595	±	5.6524	1.28178
		11	0-5	2.5	0.856901	0.937384	11.56	4.7	±	2	21.2	±	2.8	25.9	±	3.44093		22.5821	±	9.60941	23.6041	±	3.11753	46.1863	±	10.1025	0.956702
		L	0-5	2.5	0.77632	0.896659	13.37	3.8	±	0.8	15.7	±	2.7	19.5	±	2.81603		18.2579	±	3.84376	17.4804	±	3.00619	35.7383	±	4.87972	1.04448
		Sampling Date:	2015-11-13
	Point	Sample	Depth, cm	Mean Depth, cm	Water Content	Porosity	Particle Size, ×10-6m	Radiocesium Activity, Bq･kg-1																			134Cs/137Cs Ratio
								Detected										Corrected
								134Cs			137Cs			134+137Cs				134Cs			137Cs			134+137Cs
	02	1	0-2	1	0.520965	0.731098	19.332	15.96	±	1.76	67.85	±	3.11	83.81	±	3.57347		76.6831	±	8.45628	75.5444	±	3.46268	152.227	±	9.13777	1.01507
		2	2-4	3	0.581732	0.776638	10.64	29.24	±	4.64	118.71	±	5.07	147.95	±	6.87274		140.49	±	22.2938	132.172	±	5.64495	272.662	±	22.9974	1.06293
		3	4-6	5	0.587111	0.780456	20.633	36.16	±	5.17	146.03	±	7.27	182.19	±	8.92086		173.738	±	24.8403	162.59	±	8.09444	336.328	±	26.1259	1.06856
		4	6-8	7	0.389509	0.614653		18.76	±	2.25	81.77	±	3.46	100.53	±	4.12724		90.1363	±	10.8106	91.0429	±	3.85237	181.179	±	11.4765	0.990041
		5	8-10	9	0.272763	0.483916		7.8	±	1.15	29	±	1.87	36.8	±	2.19531		37.4767	±	5.52541	32.2887	±	2.08206	69.7654	±	5.90467	1.16068
		6	10-12	11	0.318227	0.538513		14.4	±	2.29	64.6	±	3.13	79	±	3.87827		69.1878	±	11.0028	71.9258	±	3.48495	141.114	±	11.5415	0.961932
		7	12-14	13	0.382505	0.60763		26.4	±	3.03	110.2	±	4.79	136.6	±	5.66789		126.844	±	14.5583	122.697	±	5.3332	249.541	±	15.5044	1.0338
		8	14-16	15	0.414312	0.638791		25.96	±	2.62	109.52	±	4.71	135.48	±	5.38967		124.73	±	12.5883	121.94	±	5.24413	246.67	±	13.637	1.02288
		9	16-18	17	0.512051	0.724023		45.3	±	1.57	189.3	±	2.99	234.6	±	3.37713		217.653	±	7.54339	210.767	±	3.32907	428.42	±	8.24533	1.03267
		10	18-20	19	0.562559	0.762755		47.29	±	6.03	207.51	±	7.95	254.8	±	9.97815		227.215	±	28.9724	231.042	±	8.85155	458.257	±	30.2944	0.983433
		11	20-22	21	0.483514	0.700635		33.69	±	3.33	133.94	±	6.01	167.63	±	6.87088		161.871	±	15.9997	149.129	±	6.69155	311	±	17.3426	1.08544
		12	22-24	23	0.47792	0.695914		42.3	±	2.99	174	±	6.66	216.3	±	7.30039		203.239	±	14.3661	193.732	±	7.41526	396.971	±	16.1669	1.04907
		13	24-26	25	0.454912	0.675999		35.63	±	3.05	147.41	±	5.41	183.04	±	6.21052		171.192	±	14.6544	164.127	±	6.02351	335.318	±	15.844	1.04305
		14	26-28	27	0.424006	0.647927		32.01	±	2.87	128.69	±	4.97	160.7	±	5.73915		153.799	±	13.7895	143.284	±	5.53361	297.082	±	14.8584	1.07338
		15	28-30	29	0.429094	0.652658		45.9	±	3.42	191.2	±	6.12	237.1	±	7.01076		220.536	±	16.4321	212.883	±	6.81402	433.419	±	17.7889	1.03595
		16	30-32	31	0.391089	0.616225		31.32	±	3.17	139.02	±	5.52	170.34	±	6.36548		150.483	±	15.2309	154.785	±	6.14598	305.269	±	16.4242	0.972207
		17	32-34	33	0.32384	0.544906		19.88	±	4.72	95.81	±	4.75	115.69	±	6.69633		95.5175	±	22.6782	106.675	±	5.28866	202.193	±	23.2867	0.895406
		18	34-36	35	0.293036	0.508901		18.8	±	2.12	81.3	±	3.36	100.1	±	3.97291		90.3285	±	10.186	90.5196	±	3.74103	180.848	±	10.8512	0.997888
		19	36-38	37	0.281013	0.494212		16.9	±	2.4	71.8	±	3.84	88.7	±	4.52831		81.1995	±	11.5313	79.9423	±	4.27547	161.142	±	12.2984	1.01573
		20	38-40	39	0.259401	0.46685			nd		3.97	±	1.1	3.97	±	1.1			nd		4.42021	±	1.22474	4.42021	±	1.22474	-
		21	40-42	41	0.261416	0.469456			nd			nd			nd				nd			nd			nd		-
		22	42-44	43	0.272013	0.482972			nd			nd			nd				nd			nd			nd		-
	D	1	0-2	1	0.706482	0.857496	39.11	39.7181	±	2.23215	158.656	±	7.56791	198.375	±	7.89024		190.834	±	10.7248	176.649	±	8.42613	367.482	±	13.639	1.0803
		2	2-4	3	0.687694	0.846271	8.623	40.7676	±	4.08492	175.196	±	7.79624	215.964	±	8.80159		195.876	±	19.6268	195.064	±	8.68036	390.941	±	21.4607	1.00416
		3	4-6	5	0.663926	0.831617	8.651	35.9391	±	2.91106	151.209	±	5.32257	187.149	±	6.06664		172.677	±	13.9868	168.357	±	5.92617	341.034	±	15.1905	1.02566
		4	6-8	7	0.637659	0.8148	7.684	32.5497	±	3.3689	148.677	±	6.34851	181.227	±	7.187		156.392	±	16.1866	165.537	±	7.06845	321.929	±	17.6626	0.944752
		5	8-10	9	0.639567	0.816045	8.337	39.8	±	3.55	164.39	±	7.10157	204.19	±	7.93945		191.227	±	17.0567	183.032	±	7.90691	374.26	±	18.8003	1.04477
		6	10-12	11	0.616684	0.800877		31.69	±	3.24516	133.67	±	6.14865	165.36	±	6.95248		152.261	±	15.5921	148.829	±	6.84593	301.09	±	17.0288	1.02306
		7	12-14	13	0.619518	0.802785		38.1292	±	3.00077	156.348	±	5.73799	194.478	±	6.47527		183.199	±	14.4178	174.079	±	6.38869	357.278	±	15.7698	1.05239
		8	14-16	15	0.618235	0.801923		33.4703	±	3.64157	147.592	±	6.73019	181.062	±	7.65222		160.815	±	17.4967	164.329	±	7.49341	325.144	±	19.0338	0.978616
		9	16-18	17	0.624172	0.8059		35.04	±	2.91424	151.56	±	5.33476	186.6	±	6.07886		168.357	±	14.0021	168.747	±	5.93974	337.104	±	15.2098	0.997686
		10	18-20	19	0.625769	0.806963		37.46	±	3.61883	166.51	±	6.74363	203.97	±	7.65327		179.984	±	17.3874	185.393	±	7.50837	365.377	±	18.9393	0.970827
		11	20-22	21	0.61788	0.801684		32.5	±	3.40215	133.559	±	6.23721	166.059	±	7.10475		156.153	±	16.3463	148.705	±	6.94452	304.858	±	17.7603	1.05009
		12	22-24	23	0.591011	0.783204		41.2	±	3.64246	170.734	±	7.22203	211.934	±	8.08859		197.954	±	17.5009	190.095	±	8.04103	388.049	±	19.2598	1.04134
		13	24-26	25	0.59947	0.789106		59.3	±	4.00973	244.9	±	7.73628	304.2	±	8.71366		284.919	±	19.2656	272.672	±	8.61359	557.591	±	21.1035	1.04491
		14	26-28	27	0.596225	0.786852		55.36	±	4.51274	232.96	±	8.68934	288.32	±	9.7913		265.988	±	21.6824	259.378	±	9.67474	525.367	±	23.7429	1.02548
		15	28-30	29	0.586813	0.780245		44.88	±	3.93613	187.71	±	7.41447	232.59	±	8.39449		215.635	±	18.912	208.997	±	8.25529	424.632	±	20.6352	1.03176
		16	30-32	31	0.573343	0.770617		45.9896	±	3.5504	198.549	±	6.86981	244.539	±	7.73302		220.966	±	17.0586	221.065	±	7.64887	442.032	±	18.695	0.999552
		17	32-34	33	0.561867	0.762246		47.2	±	3.89	198.042	±	8.97133	245.242	±	9.77838		226.782	±	18.6903	220.501	±	9.9887	447.283	±	21.192	1.02849
		18	34-36	35	0.567813	0.766602		48.2	±	4.25854	199.492	±	8.03954	247.692	±	9.09776		231.587	±	20.461	222.115	±	8.95124	453.702	±	22.3333	1.04264
		19	36-38	37	0.56331	0.763307		48.2	±	3.97308	216.71	±	7.71471	264.91	±	8.67768		231.587	±	19.0895	241.286	±	8.58958	472.872	±	20.933	0.959804
		20	38-40	39	0.542349	0.747646		61.3551	±	4.6998	256.718	±	9.01079	318.073	±	10.1628		294.793	±	22.5811	285.83	±	10.0326	580.623	±	24.7095	1.03136
		21	40-42	41	0.536681	0.743317		45.4714	±	4.16972	206.416	±	7.98829	251.887	±	9.01107		218.477	±	20.0343	229.824	±	8.89418	448.3	±	21.9198	0.950626
		22	42-44	43	0.535556	0.742452		53.8	±	4.19689	226.348	±	8.62385	280.148	±	9.59087		258.493	±	20.1648	252.016	±	9.60182	510.509	±	22.3342	1.0257
		23	44-46	45	0.53351	0.740877	13.341	56.03	±	4.23346	227.44	±	7.86933	283.47	±	8.9358		269.208	±	20.3405	253.232	±	8.76173	522.44	±	22.1473	1.06309
		24	46-48	47	0.551787	0.754764	10.553	59.4128	±	3.99848	272.183	±	7.97497	331.596	±	8.92121		285.461	±	19.2115	303.05	±	8.87935	588.511	±	21.1643	0.941962
		25	48-50	49	0.565015	0.764558	8.118	54.7908	±	2.15328	236.707	±	4.16604	291.498	±	4.68962		263.254	±	10.3459	263.55	±	4.63848	526.804	±	11.3381	0.998875
		26	50-52	51	0.586742	0.780195	11.885	71.7	±	4.97691	292.197	±	9.61329	363.897	±	10.8252		344.497	±	23.9126	325.333	±	10.7035	669.831	±	26.1988	1.05891
		27	52-54	53	0.58346	0.777868	10.503	67.97	±	5.43059	276.38	±	10.4197	344.35	±	11.7499		326.576	±	26.0924	307.722	±	11.6013	634.298	±	28.5552	1.06127
		28	54-56	55	0.596333	0.786927	10.365	87.78	±	5.75876	404.32	±	13.1406	492.1	±	14.347		421.757	±	27.6691	450.171	±	14.6307	871.928	±	31.2992	0.936882
		29	56-58	57	0.575591	0.772238	14.761	74.21	±	4.62023	298.94	±	8.81886	373.15	±	9.95584		356.557	±	22.1988	332.841	±	9.81894	689.398	±	24.2734	1.07126
		30	58-60	59	0.580128	0.775493	9.54	58.7907	±	2.36927	246.253	±	9.924	305.044	±	10.2029		282.472	±	11.3836	274.179	±	11.0494	556.651	±	15.8643	1.03025
		31	60-62	61	0.572635	0.770104	8.472	57.3	±	2.34	223.042	±	8.40867	280.342	±	8.72819		275.31	±	11.243	248.335	±	9.36223	523.645	±	14.6307	1.10862
		32	62-64	63	0.574554	0.771491	8.451	53.2931	±	4.04494	228.568	±	7.90845	281.861	±	8.88286		256.057	±	19.4348	254.488	±	8.80529	510.546	±	21.3364	1.00617
		33	64-66	65	0.549817	0.753287		31.7781	±	1.92	142.418	±	5.42614	174.196	±	5.75581		152.684	±	9.22503	158.569	±	6.04148	311.253	±	11.0273	0.96289
		34	66-68	67	0.522099	0.73199		7.18272	±	1.04	36.5985	±	3.33779	43.7813	±	3.49606		34.5108	±	4.99689	40.7489	±	3.7163	75.2598	±	6.22735	0.846914
		35	68-70	69	0.526031	0.735072		7.1	±	1.15	25.9184	±	3.83333	33.0184	±	4.00212		34.1134	±	5.52541	28.8576	±	4.26804	62.971	±	6.98186	1.18213
	68	1	0-2	1	0.86497	0.941226	11.288	12.7	±	3	49.1	±	5	61.8	±	5.83095		61.0198	±	14.4141	54.6681	±	5.56701	115.688	±	15.4518	1.11619
		2	2-4	3	0.85535	0.936641	15.236	9.45	±	3.31	40.84	±	4.8	50.29	±	5.83062		45.4045	±	15.9036	45.4714	±	5.34433	90.8758	±	16.7775	0.998529
		3	4-6	5	0.822645	0.92061	8.67	13.1	±	4.45	59.2	±	5.55	72.3	±	7.11372		62.9416	±	21.3809	65.9134	±	6.17939	128.855	±	22.256	0.954914
		4	6-8	7	0.797812	0.907959		11.72	±	4.69	46.22	±	6.2	57.94	±	7.77407		56.3111	±	22.5341	51.4615	±	6.9031	107.773	±	23.5677	1.09424
		5	8-10	9	0.786541	0.902075		10.81	±	4.86	53.23	±	6.81	64.04	±	8.36634		51.9389	±	23.3509	59.2664	±	7.58227	111.205	±	24.551	0.876362
		6	10-12	11	0.812627	0.915558		20.05	±	7.02	94.2	±	8.49	114.25	±	11.0164		96.3343	±	33.729	104.883	±	9.45279	201.217	±	35.0286	0.918497
		7	12-14	13	0.824928	0.921752		21.09	±	5.48	81.08	±	7.66	102.17	±	9.41839		101.331	±	26.3298	90.2747	±	8.52866	191.606	±	27.6766	1.12248
		8	14-16	15	0.805093	0.911713		7.63	±	4.57	34.47	±	5.17	42.1	±	6.90028		36.6599	±	21.9575	38.379	±	5.75629	75.0389	±	22.6995	0.955208
		9	16-18	17	0.801834	0.910037		15.8	±	7.03	71.01	±	7.8	86.81	±	10.5005		75.9143	±	33.7771	79.0627	±	8.68454	154.977	±	34.8757	0.960179
		10	18-20	19	0.813288	0.915893		4.64	±	3.71	23.85	±	5.3	28.49	±	6.46947		22.2938	±	17.8255	26.5547	±	5.90103	48.8485	±	18.7768	0.839545
		11	20-22	21	0.80189	0.910066			nd			nd			nd				nd			nd			nd		-
		12	22-24	23	0.783002	0.900208			±			±			±				±			±			±
		13	24-26	25	0.793687	0.905816			±			±			±				±			±			±
		14	26-28	27	0.808475	0.913443			±			±			±				±			±			±
		15	28-30	29	0.754474	0.884822			±			±			±				±			±			±
		16	30-32	31	0.730782	0.871567			±			±			±				±			±			±
		17	32-34	33	0.724503	0.867978			±			±			±				±			±			±
		18	34-36	35	0.735823	0.874425			±			±			±				±			±			±
		19	36-38	37	0.727643	0.869777			±			±			±				±			±			±
		20	38-40	39	0.718807	0.864694			±			±			±				±			±			±
		21	40-42	41	0.755779	0.88554			±			±			±				±			±			±
		22	42-44	43	0.737972	0.875637			±			±			±				±			±			±
		23	44-46	45	0.718647	0.864602			±			±			±				±			±			±
		24	46-48	47	0.717045	0.863674			±			±			±				±			±			±
		25	48-50	49	0.699492	0.853356			±			±			±				±			±			±
		26	50-55	52.5	0.685812	0.84513			±			±			±				±			±			±
		27	55-60	57.5	0.679171	0.841076			±			±			±				±			±			±
		28	60-65	62.5	0.645344	0.81979			±			±			±				±			±			±
		29	65-69.5	67.25	0.640266	0.8165			±			±			±				±			±			±
	J	1	0-2	1	0.880764	0.94863	13.538	5.47	±	3.08	20.3	±	2.18	25.77	±	3.77343		26.2817	±	14.7985	22.6021	±	2.42722	48.8838	±	14.9962	1.1628
		2	2-4	3	0.869311	0.943277	13.42	6.92	±	2.44	25.23	±	1.34	32.15	±	2.78374		33.2486	±	11.7235	28.0912	±	1.49196	61.3397	±	11.818	1.1836
		3	4-6	5	0.837104	0.927783	16.047	9	±	1.7	38.67	±	1.88	47.67	±	2.53464		43.2423	±	8.168	43.0553	±	2.0932	86.2976	±	8.43194	1.00434
		4	6-8	7	0.797896	0.908003		5.04	±	1.61	21	±	1.07	26.04	±	1.93313		24.2157	±	7.73558	23.3815	±	1.19134	47.5972	±	7.82678	1.03568
		5	8-10	9	0.79363	0.905786			nd		9.79	±	1.53	9.79	±	1.53			nd		10.9002	±	1.70351	10.9002	±	1.70351	-
		6	10-12	11	0.784392	0.900942			nd		2.29	±	1.02	2.29	±	1.02			nd		2.54969	±	1.13567	2.54969	±	1.13567	-
		7	12-14	13	0.770846	0.893727			nd		3.52	±	1.11	3.52	±	1.11			nd		3.91918	±	1.23588	3.91918	±	1.23588	-
		8	14-16	15	0.768243	0.892324			nd		3.92	±	0.85	3.92	±	0.85			nd		4.36454	±	0.946392	4.36454	±	0.946392	-
		9	16-18	17	0.754467	0.884818			nd		3.17	±	0.85	3.17	±	0.85			nd		3.52949	±	0.946392	3.52949	±	0.946392	-
		10	18-20	19	0.751266	0.883053			nd		4.47	±	0.92	4.47	±	0.92			nd		4.97691	±	1.02433	4.97691	±	1.02433	-
		11	20-22	21	0.757385	0.886421			nd		3.79	±	0.68	3.79	±	0.68			nd		4.2198	±	0.757114	4.2198	±	0.757114	-
		12	22-24	23	0.754592	0.884887			nd		2.51	±	0.77	2.51	±	0.77			nd		2.79464	±	0.85732	2.79464	±	0.85732	-
		13	24-26	25	0.765939	0.891079			nd		2.5	±	0.67	2.5	±	0.67			nd		2.78351	±	0.74598	2.78351	±	0.74598	-
		14	26-28	27	0.757276	0.88636			nd		2.08	±	0.42	2.08	±	0.42			nd		2.31588	±	0.467629	2.31588	±	0.467629	-
		15	28-30	29	0.75158	0.883227			nd		3.53	±	0.61	3.53	±	0.61			nd		3.93031	±	0.679176	3.93031	±	0.679176	-
		16	30-32	31	0.772002	0.894347			nd		4.89	±	1.01	4.89	±	1.01			nd		5.44454	±	1.12454	5.44454	±	1.12454	-
		17	32-34	33	0.775115	0.896015			nd		2.88	±	0.92	2.88	±	0.92			nd		3.2066	±	1.02433	3.2066	±	1.02433	-
		18	34-36	35	0.726559	0.869157			nd		4.82	±	0.73	4.82	±	0.73			nd		5.3666	±	0.812784	5.3666	±	0.812784	-
		19	36-38	37	0.729388	0.870773			nd		2.46	±	1	2.46	±	1			nd		2.73897	±	1.1134	2.73897	±	1.1134	-
		20	38-40	39	0.717045	0.863674			nd		3.08	±	0.79	3.08	±	0.79			nd		3.42928	±	0.879588	3.42928	±	0.879588	-
		21	40-42	41	0.711553	0.860473			nd		4.02	±	0.77	4.02	±	0.77			nd		4.47588	±	0.85732	4.47588	±	0.85732	-
		22	42-44	43	0.6919	0.848811			nd		2.51	±	0.5	2.51	±	0.5			nd		2.79464	±	0.556701	2.79464	±	0.556701	-
		23	44-46	45	0.683989	0.844021			nd		3.71	±	1.11	3.71	±	1.11			nd		4.13072	±	1.23588	4.13072	±	1.23588	-
		24	46-48	47	0.682959	0.843393			nd		1.6	±	0.71	1.6	±	0.71			nd		1.78144	±	0.790516	1.78144	±	0.790516	-
		25	48-50	49	0.677311	0.839934			nd		0.73	±	0.29	0.73	±	0.29			nd		0.812784	±	0.322887	0.812784	±	0.322887	-
		26	50-55	52.5	0.66395	0.831632			nd			nd			nd				nd			nd			nd		-
		27	55-60	57.5	0.659399	0.828766			nd			nd			nd				nd			nd			nd		-
		28	60-65	62.5	0.662698	0.830845			nd			nd			nd				nd			nd			nd		-
		29	65-70	67.5	0.656619	0.827006			nd			nd			nd				nd			nd			nd		-
		Sampling Date:	2016-07-12
	Point	Sample	Depth, cm	Mean Depth, cm	Water Content	Porosity	Particle Size, ×10-6m	Radiocesium Activity, Bq･kg-1																			134Cs/137Cs Ratio
								Detected										Corrected
								134Cs			137Cs			134+137Cs				134Cs			137Cs			134+137Cs
	02	1	1	0-2	0.587028	0.780397	22.68	26.41	±	2.99604	137.05	±	6.0301	163.46	±	6.73337		158.599	±	17.992	154.939	±	6.8172	313.538	±	19.2403	1.02362
		2	3	2-4	0.587477	0.780714	23.185	30.54	±	3.95678	163.02	±	8.16755	193.56	±	9.07551		183.401	±	23.7615	184.299	±	9.23365	367.7	±	25.4926	0.995129
		3	5	4-6	0.60052	0.789834	11.93	31.31	±	3.5884	165.02	±	7.34328	196.33	±	8.17315		188.025	±	21.5493	186.56	±	8.30179	374.585	±	23.0931	1.00785
		4	7	6-8	0.581147	0.776221		28.36	±	3.27151	159.95	±	7.86969	188.31	±	8.5226		170.31	±	19.6463	180.828	±	8.89691	351.138	±	21.5669	0.941832
		5	9	8-10	0.592069	0.783946		34.47	±	3.41348	178.61	±	7.18031	213.08	±	7.95039		207.002	±	20.4989	201.924	±	8.11755	408.926	±	22.0477	1.02515
		6	11	10-12	0.627682	0.808234		57	±	5.02063	289.68	±	10.776	346.68	±	11.8882		342.301	±	30.1503	327.492	±	12.1826	669.792	±	32.5185	1.04522
		7	13	12-14	0.607217	0.794443		43.41	±	4.92504	222.68	±	9.84229	266.09	±	11.0058		260.689	±	29.5763	251.746	±	11.127	512.435	±	31.6001	1.03552
		8	15	14-16	0.601751	0.790685		41.94	±	3.95001	219.57	±	9.06788	261.51	±	9.89085		251.861	±	23.7209	248.23	±	10.2515	500.092	±	25.8413	1.01463
		9	17	16-18	0.604962	0.792896		41.98	±	4.4607	224.05	±	9.07413	266.03	±	10.1113		252.102	±	26.7877	253.295	±	10.2586	505.397	±	28.6848	0.995288
		10	19	18-20	0.577456	0.773579		51.82	±	5.22627	265.41	±	11.5718	317.23	±	12.6973		311.193	±	31.3852	300.054	±	13.0823	611.247	±	34.0026	1.03713
		11	21	20-22	0.583613	0.777977		68.62	±	5.74472	360.75	±	12.7704	429.37	±	14.003		412.082	±	34.4986	407.838	±	14.4373	819.92	±	37.3977	1.01041
		12	23	22-24	0.577573	0.773663		76.68	±	6.59789	420.42	±	15.2193	497.1	±	16.5879		460.485	±	39.6222	475.297	±	17.2058	935.782	±	43.1967	0.968836
		13	25	24-26	0.59636	0.786945		86.39	±	5.43216	464.57	±	12.1253	550.96	±	13.2865		518.796	±	32.6216	525.21	±	13.708	1044.01	±	35.3847	0.987788
		14	27	26-28	0.585696	0.779455		90.94	±	6.84156	476.42	±	14.8643	567.36	±	16.3632		546.12	±	41.0855	538.607	±	16.8045	1084.73	±	44.3893	1.01395
		15	29	28-30	0.618438	0.802059		97.03	±	8.07254	532.18	±	17.7747	629.21	±	19.5219		582.692	±	48.4778	601.645	±	20.0948	1184.34	±	52.4776	0.968498
		16	31	30-32	0.591707	0.783692		92.19	±	7.18082	496.11	±	16.4213	588.3	±	17.9227		553.627	±	43.1228	560.867	±	18.5647	1114.49	±	46.9492	0.987091
		17	33	32-34	0.587488	0.780723		98.16	±	7.35	518.02	±	19.4259	616.18	±	20.7699		589.478	±	44.1388	585.637	±	21.9616	1175.11	±	49.3005	1.00656
		18	35	34-36	0.577397	0.773536		92.44	±	7.03638	492.34	±	16.4442	584.78	±	17.8864		555.128	±	42.2554	556.605	±	18.5907	1111.73	±	46.1642	0.997347
		19	37	36-38	0.568944	0.767426		66.87	±	5.5636	378.98	±	12.2032	445.85	±	13.4116		401.573	±	33.4109	428.448	±	13.796	830.021	±	36.1472	0.937274
		20	39	38-40	0.558367	0.759662		64.86	±	5.66	345.35	±	12.5708	410.21	±	13.7863		389.502	±	33.9899	390.428	±	14.2117	779.93	±	36.8413	0.997629
		21	41	40-42	0.544794	0.7495		36.47	±	4.63531	189.68	±	9.37044	226.15	±	10.4542		219.012	±	27.8363	214.439	±	10.5935	433.451	±	29.784	1.02133
		22	43	42-44	0.555811	0.757765		9.14	±	1.94	56.03	±	4.83545	65.17	±	5.21011		54.8882	±	11.6502	63.3435	±	5.46662	118.232	±	12.869	0.866517
		23	45	44-46	0.561451	0.761939		3.84	±	1.13848	25.23	±	1.91011	29.07	±	2.22366		23.0603	±	6.83689	28.5232	±	2.15944	51.5835	±	7.16981	0.808473
		24	47	46-48	0.529991	0.738154		3.92	±	1.32	20.94	±	2.60355	24.86	±	2.91905		23.5407	±	7.92697	23.6733	±	2.94339	47.214	±	8.45579	0.994399
		25	49	48-50	0.609375	0.795918		1.31	±	1.86968	6.91	±	2.79683	8.22	±	3.36422		7.86691	±	11.228	7.81195	±	3.1619	15.6789	±	11.6647	1.00704
		26	51	50-52	0.625833	0.807006			nd			nd			nd				nd			nd			nd		-
		27	53	52-54	0.527011	0.735837		1.48	±	1.03332	9.87	±	1.32417	11.35	±	1.67964		8.88781	±	6.20539	11.1583	±	1.49701	20.0461	±	6.38341	0.796519
		28	55	54-56	0.540665	0.746364			nd			nd			nd				nd			nd			nd		-
		29	57	56-58	0.599451	0.789094			nd			nd			nd				nd			nd			nd		-
		30	59	58-60	0.587384	0.780649			±			±			±				±			±			±
		31	61	60-62	0.493577	0.709013			±			±			±				±			±			±
		32	63	62-64	0.55708	0.758708			±			±			±				±			±			±
		33	65	64-66	0.55296	0.755641			±			±			±				±			±			±
		34	67	66-68	0.460165	0.680618			±			±			±				±			±			±
		35	69	68-70	0.428318	0.651939			±			±			±				±			±			±
		36	71	70-72	0.395053	0.620146			±			±			±				±			±			±
		37	73	72-74	0.417343	0.641665			±			±			±				±			±			±
		38	75	74-76	0.484092	0.70112			±			±			±				±			±			±
	D	1	0-2	1	0.601217	0.790316	11.859	28.25	±	2.54082	151.91	±	4.75473	180.16	±	5.39103		169.649	±	15.2583	171.739	±	5.37536	341.388	±	16.1775	0.987833
		2	2-4	3	0.569342	0.767715	13.33	31.68	±	3.04956	159.18	±	6.43079	190.86	±	7.11722		190.247	±	18.3135	179.958	±	7.27019	370.205	±	19.7038	1.05718
		3	4-6	5	0.538516	0.744723	11.804	33.9	±	2.6103	189.54	±	5.5914	223.44	±	6.17069		203.579	±	15.6756	214.28	±	6.32124	417.859	±	16.9021	0.950058
		4	6-8	7	0.587293	0.780584		41.21	±	3.36974	210.38	±	7.55253	251.59	±	8.27018		247.477	±	20.2362	237.841	±	8.53835	485.318	±	21.9638	1.04052
		5	8-10	9	0.569101	0.767541		32.3	±	2.76604	160.82	±	6.30423	193.12	±	6.88435		193.97	±	16.6108	181.812	±	7.12711	375.782	±	18.0753	1.06688
		6	10-12	11	0.579914	0.775339		34.63	±	4.02898	181.52	±	8.29526	216.15	±	9.22194		207.963	±	24.1952	205.214	±	9.37803	413.176	±	25.9491	1.0134
		7	12-14	13	0.599807	0.78934		34.41	±	2.07172	174.85	±	4.49365	209.26	±	4.94823		206.642	±	12.4413	197.673	±	5.0802	404.315	±	13.4385	1.04537
		8	14-16	15	0.637319	0.814578		35.17	±	3.55637	187.49	±	7.25596	222.66	±	8.08064		211.206	±	21.357	211.963	±	8.20308	423.168	±	22.8782	0.996427
		9	16-18	17	0.617984	0.801753		31.36	±	2.74519	163.3	±	5.76455	194.66	±	6.38483		188.325	±	16.4856	184.615	±	6.51699	372.941	±	17.727	1.0201
		10	18-20	19	0.583886	0.77817		37.5	±	4.17529	162.5	±	7.97027	200	±	8.99768		225.198	±	25.0738	183.711	±	9.01062	408.909	±	26.6437	1.22583
		11	20-22	21	0.606049	0.793643		27.44	±	2.3535	148.39	±	4.77831	175.83	±	5.32646		164.785	±	14.1334	167.759	±	5.40202	332.544	±	15.1306	0.98227
		12	22-24	23	0.60708	0.79435		30.96	±	3.71216	149.69	±	6.97925	180.65	±	7.90506		185.923	±	22.2925	169.229	±	7.89024	355.152	±	23.6477	1.09865
		13	24-26	25	0.624377	0.806036		29.84	±	2.86352	154.65	±	6.12416	184.49	±	6.76056		179.197	±	17.1962	174.836	±	6.92354	354.034	±	18.5377	1.02494
		14	26-28	27	0.619932	0.803063		30.59	±	4.24932	166.69	±	8.36803	197.28	±	9.38513		183.701	±	25.5183	188.448	±	9.4603	372.149	±	27.2155	0.974813
		15	28-30	29	0.598216	0.788236		36.13	±	4.19963	190.45	±	8.01809	226.58	±	9.05133		216.971	±	25.2199	215.309	±	9.06468	432.28	±	26.7995	1.00772
		16	30-32	31	0.596128	0.786784		27.16	±	2.85631	148.03	±	6.15785	175.19	±	6.78805		163.103	±	17.153	167.352	±	6.96163	330.456	±	18.5118	0.974611
		17	32-34	33	0.577873	0.773878		39.51	±	2.73402	206.43	±	5.88317	245.94	±	6.48741		237.269	±	16.4185	233.375	±	6.65109	470.644	±	17.7146	1.01668
		18	34-36	35	0.588332	0.781318		39.58	±	3.49972	179.16	±	6.87984	218.74	±	7.71883		237.689	±	21.0168	202.546	±	7.77786	440.234	±	22.4098	1.17351
		19	36-38	37	0.588544	0.781468		46.3	±	3.75037	221.52	±	7.53152	267.82	±	8.41362		278.044	±	22.522	250.435	±	8.5146	528.479	±	24.0778	1.11025
		20	38-40	39	0.568797	0.767319		37.51	±	3.95258	201.26	±	8.65555	238.77	±	9.51533		225.258	±	23.7364	227.53	±	9.78535	452.788	±	25.6743	0.990013
		21	40-42	41	0.553137	0.755773		39.45	±	2.7636	214.01	±	5.50001	253.46	±	6.15529		236.908	±	16.5962	241.944	±	6.21792	478.853	±	17.7227	0.979184
		22	42-44	43	0.546884	0.751079		42.51	±	2.34455	228.67	±	5.0079	271.18	±	5.52956		255.284	±	14.0797	258.518	±	5.66158	513.802	±	15.1754	0.987491
		23	44-46	45	0.54533	0.749906		44.42	±	3.35815	222.71	±	7.21573	267.13	±	7.95889		266.754	±	20.1666	251.78	±	8.15759	518.535	±	21.7541	1.05947
		24	46-48	47	0.547406	0.751474		40.22	±	4.07537	215	±	8.51405	255.22	±	9.43916		241.532	±	24.4738	243.064	±	9.62538	484.596	±	26.2985	0.993699
		25	48-50	49	0.546195	0.750559		42.42	±	4.28973	229.62	±	9.43733	272.04	±	10.3665		254.744	±	25.761	259.592	±	10.6692	514.336	±	27.883	0.981324
		26	50-52	51	0.542045	0.747414		46.97	±	4.45513	250.2	±	9.78301	297.17	±	10.7497		282.068	±	26.7543	282.858	±	11.06	564.926	±	28.9502	0.997205
		27	52-54	53	0.51937	0.729839		41.4	±	2.84968	222.21	±	6.19967	263.61	±	6.82324		248.618	±	17.1131	251.215	±	7.0089	499.833	±	18.4928	0.989665
		28	54-56	55	0.518449	0.729112		44.3	±	3.06497	236.65	±	6.67357	280.95	±	7.34375		266.034	±	18.406	267.54	±	7.54467	533.573	±	19.8923	0.994371
		29	56-58	57	0.515475	0.726753		45.8	±	2.60602	231.64	±	5.7214	277.44	±	6.28695		275.042	±	15.6499	261.876	±	6.4682	536.917	±	16.9339	1.05028
		30	58-60	59	0.518133	0.728862		43.25	±	4.08893	213.84	±	8.16851	257.09	±	9.13476		259.728	±	24.5552	241.752	±	9.23473	501.481	±	26.2343	1.07436
		31	60-62	61	0.53821	0.744488		45.8	±	2.9083	231.66	±	6.39381	277.46	±	7.02417		275.042	±	17.4651	261.898	±	7.22839	536.94	±	18.9019	1.05019
		32	62-64	63	0.550893	0.754095		52	±	3.17754	265.92	±	6.8874	317.92	±	7.58505		312.274	±	19.082	300.63	±	7.7864	612.905	±	20.6095	1.03873
		33	64-66	65	0.545672	0.750165		53.53	±	3.0952	275.02	±	6.95801	328.55	±	7.61539		321.462	±	18.5875	310.918	±	7.86623	632.381	±	20.1835	1.03391
		34	66-68	67	0.521522	0.731536		39.82	±	3.91358	220.61	±	8.75835	260.43	±	9.59295		239.13	±	23.5021	249.406	±	9.90156	488.536	±	25.5028	0.958799
		35	68-70	69	0.519459	0.72991		40.03	±	3.43858	199.12	±	7.94489	239.15	±	8.65708		240.391	±	20.6496	225.111	±	8.98193	465.502	±	22.5185	1.06788
		36	70-72	71	0.528377	0.7369		28.22	±	3.23068	139.98	±	6.41088	168.2	±	7.17891		169.469	±	19.4011	158.251	±	7.24769	327.72	±	20.7107	1.07088
		37	72-74	73	0.529619	0.737866		24.26	±	3.12921	125.59	±	6.32373	149.85	±	7.0556		145.688	±	18.7917	141.983	±	7.14916	287.671	±	20.1057	1.02609
		38	74-76	75	0.517429	0.728304		13.89	±	1.55	61.43	±	3.81495	75.32	±	4.11781		83.4133	±	9.30818	69.4484	±	4.31291	152.862	±	10.2588	1.20108
		39	76-78	77	0.515748	0.72697		4.27	±	1.37417	24.33	±	2.37184	28.6	±	2.74116		25.6425	±	8.25225	27.5058	±	2.68144	53.1483	±	8.67696	0.93226
	G	1	0-2	1	0.622041	0.804476	13.03	28.27	±	2.61527	151.12	±	5.1833	179.39	±	5.80571		169.769	±	15.7054	170.846	±	5.85987	340.615	±	16.763	0.9937
		2	2-4	3	0.574853	0.771706	8.244	28.1	±	2.94548	149.92	±	6.53641	178.02	±	7.16942		168.748	±	17.6884	169.489	±	7.3896	338.237	±	19.1699	0.99563
		3	4-6	5	0.588169	0.781203	8.318	29.76	±	3.25412	157.79	±	6.56415	187.55	±	7.32649		178.717	±	19.5419	178.386	±	7.42096	357.103	±	20.9035	1.00185
		4	6-8	7	0.604108	0.792309		31.34	±	4.77819	144.9	±	8.78554	176.24	±	10.0008		188.205	±	28.6943	163.814	±	9.93231	352.019	±	30.3647	1.1489
		5	8-10	9	0.622727	0.804935		28.67	±	4.00969	146.45	±	7.61563	175.12	±	8.60671		172.171	±	24.0793	165.566	±	8.60969	337.737	±	25.5723	1.0399
		6	10-12	11	0.654627	0.82574		40.34	±	3.41213	198.03	±	7.03005	238.37	±	7.81436		242.253	±	20.4908	223.879	±	7.94767	466.132	±	21.9781	1.08207
		7	12-14	13	0.626976	0.807765		36.41	±	3.37227	199.5	±	6.96259	235.91	±	7.73627		218.652	±	20.2514	225.541	±	7.87141	444.193	±	21.7274	0.969458
		8	14-16	15	0.631316	0.810637		34.84	±	4.06031	167.78	±	8.50646	202.62	±	9.42581		209.224	±	24.3833	189.68	±	9.61679	398.904	±	26.2112	1.10304
		9	16-18	17	0.623466	0.805429		34.35	±	3.9	173.07	±	7.45919	207.42	±	8.41721		206.281	±	23.4206	195.661	±	8.43283	401.942	±	24.8925	1.05428
		10	18-20	19	0.596387	0.786965		34.71	±	3.9813	184.49	±	8.52354	219.2	±	9.40752		208.443	±	23.9088	208.571	±	9.63611	417.014	±	25.7776	0.999386
		11	20-22	21	0.598358	0.788335		29.93	±	2.68811	149.01	±	5.17065	178.94	±	5.82765		179.738	±	16.1428	168.46	±	5.84557	348.198	±	17.1686	1.06695
		12	22-24	23	0.591028	0.783216		45.1	±	4.95756	221.63	±	10.1065	266.73	±	11.257		270.838	±	29.7716	250.559	±	11.4257	521.397	±	31.8887	1.08093
		13	24-26	25	0.599095	0.788846		30.59	±	3.84558	166.23	±	7.59661	196.82	±	8.51452		183.701	±	23.0938	187.928	±	8.58819	371.629	±	24.639	0.977511
		14	26-28	27	0.591982	0.783885		35.51	±	4.23897	179.56	±	8.94195	215.07	±	9.89582		213.247	±	25.4562	202.998	±	10.1091	416.245	±	27.39	1.05049
		15	28-30	29	0.592114	0.783978		28.55	±	3.2125	152.99	±	6.57853	181.54	±	7.32101		171.451	±	19.2919	172.96	±	7.43722	344.41	±	20.6759	0.991276
		16	30-32	31	0.59637	0.786952		25.22	±	3.33	145.23	±	8.52486	170.45	±	9.15216		151.453	±	19.9976	164.187	±	9.6376	315.64	±	22.1988	0.922444
		17	32-34	33	0.594473	0.78563		30.07	±	2.96483	166.14	±	6.16368	196.21	±	6.83967		180.579	±	17.8046	187.826	±	6.96821	368.405	±	19.1196	0.961414
		18	34-36	35	0.573248	0.770548		46.77	±	4.39955	258.28	±	10.6411	305.05	±	11.5147		280.867	±	26.4205	291.993	±	12.03	572.86	±	29.0304	0.961896
		19	36-38	37	0.566776	0.765846		50.84	±	5.19964	255.94	±	10.4681	306.78	±	11.6883		305.308	±	31.2253	289.348	±	11.8344	594.656	±	33.3927	1.05516
		20	38-40	39	0.556419	0.758218		44.59	±	4.70297	238.22	±	10.0529	282.81	±	11.0986		267.775	±	28.2427	269.315	±	11.3651	537.09	±	30.4436	0.994284
		21	40-42	41	0.553585	0.756108		40.55	±	4.19671	204.53	±	8.4268	245.08	±	9.414		243.514	±	25.2024	231.227	±	9.52675	474.741	±	26.9429	1.05314
		22	42-44	43	0.554603	0.756866		38.66	±	4.32	206.62	±	8.65721	245.28	±	9.67521		232.164	±	25.9428	233.59	±	9.78722	465.754	±	27.7276	0.993896
		23	44-46	45	0.569713	0.767986		46.11	±	4.53	235.17	±	9.19521	281.28	±	10.2505		276.903	±	27.2039	265.866	±	10.3954	542.77	±	29.1225	1.04151
		24	46-48	47	0.595407	0.786282		47.58	±	4.95658	243.18	±	10.4567	290.76	±	11.572		285.731	±	29.7656	274.922	±	11.8216	560.653	±	32.0272	1.03932
		25	48-50	49	0.543734	0.748697		46.29	±	3.59549	248.1	±	8.03844	294.39	±	8.80591		277.984	±	21.5919	280.484	±	9.08769	558.469	±	23.4264	0.991087
		26	50-52	51	0.583162	0.777656		50.73	±	4.85	271.08	±	13.1475	321.81	±	14.0136		304.648	±	29.1256	306.464	±	14.8637	611.111	±	32.6991	0.994074
		27	52-54	53	0.559219	0.760292		45.36	±	4.43342	234.96	±	9.39841	280.32	±	10.3916		272.399	±	26.6239	265.629	±	10.6252	538.028	±	28.6658	1.02549
		28	54-56	55	0.506698	0.719722		46.44	±	5.22732	244.53	±	11.1263	290.97	±	12.2931		278.885	±	31.3915	276.448	±	12.5786	555.333	±	33.8179	1.00881
		29	56-58	57	0.511885	0.72389		42.28	±	4.80696	222.43	±	9.56455	264.71	±	10.7046		253.903	±	28.8671	251.464	±	10.813	505.367	±	30.8258	1.0097
		30	58-60	59	0.527293	0.736056		55.31	±	3.58936	303.27	±	8.12758	358.58	±	8.88488		332.152	±	21.5551	342.855	±	9.18846	675.007	±	23.4318	0.968781
		31	60-62	61	0.530719	0.738719		42.93	±	3.85	236.45	±	9.41088	279.38	±	10.1679		257.807	±	23.1203	267.314	±	10.6393	525.12	±	25.4508	0.964435
		32	62-64	63	0.521387	0.73143		38.55	±	3.89417	210.64	±	8.6996	249.19	±	9.5314		231.503	±	23.3856	238.135	±	9.83514	469.638	±	25.3696	0.972154
		33	64-66	65	0.523494	0.733086		41.41	±	3.05446	210.21	±	6.47456	251.62	±	7.15889		248.679	±	18.3429	237.648	±	7.31968	486.327	±	19.7494	1.04641
		34	66-68	67	0.52236	0.732195		17.95	±	2.39844	96.58	±	5.15533	114.53	±	5.68594		107.795	±	14.4033	109.186	±	5.82825	216.981	±	15.5378	0.987253
		35	68-70	69	0.522228	0.732092		7.75	±	1.05646	39.07	±	1.67234	46.82	±	1.97809		46.5409	±	6.34432	44.1698	±	1.89063	90.7107	±	6.62004	1.05368
		36	70-72	71	0.522727	0.732484			nd		32.15	±	3.9	32.15	±	3.9			nd		36.3465	±	4.40906	36.3465	±	4.40906	-
		37	72-74	73	0.525703	0.734816			nd		28.05	±	3.75891	28.05	±	3.75891			nd		31.7113	±	4.24956	31.7113	±	4.24956	-
		38	74-76	75	0.524561	0.733922			nd		13.52	±	2	13.52	±	2			nd		15.2848	±	2.26106	15.2848	±	2.26106	-
		39	76-78	77	0.517372	0.728259			nd			nd			nd				nd			nd			nd		-
		40	78-80	79	0.519649	0.73006
		41	80-82	81	0.535338	0.742285
