# Supplementary material for: Spatiotemporal distribution and fluctuation of radiocesium in Tokyo Bay in the five years following the Fukushima Daiichi Nuclear Power Plant (FDNPP) accident
Source: PLoS One. 2018 Mar 1;13(3):e0193414. doi: 10.1371/journal.pone.0193414 (PMC5832246; doi:10.1371/journal.pone.0193414)
Supplement: S2 Table — Corrected values were corrected for radioactive decay on March 16, 2011. (XLSX) [file pone.0193414.s007.xlsx]

## Sheet: Sheet1
	S2 Table. Radiocesium activity and particle size in the sediment samples collected from Edogawa River. Corrected values were corrected for radioactive decay on March 16, 2011.
2011-03-16		Sampling Date:	2011-12-03
	Sampler	Point	Depth, cm	Mean Depth, cm	Water Content	Porosity	Particle Size, ×10-6m	Radiocesium Activity, Bq･kg-1																			134Cs/137Cs Ratio
								Detected										Corrected
								134Cs			137Cs			Total				134Cs			137Cs			Total
	Ekman	E1	0-5	2.5	0.364	0.588616	60.37	67.4	±	3.2	81.2	±	3.6	148.6	±	4.81664		85.8088	±	4.07401	82.5531	±	3.65999	168.362	±	5.47659	1.03944
		E2	0-5	2.5	0.409	0.633716	43.06	136.1	±	4.5	165.3	±	5.1	301.4	±	6.80147		173.273	±	5.72907	168.054	±	5.18498	341.327	±	7.72699	1.03105
		E3	0-5	2.5	0.302	0.519615	23.33	255.2	±	5.1	308.6	±	5.8	563.8	±	7.72334		324.902	±	6.49295	313.742	±	5.89665	638.644	±	8.77091	1.03557
		E4	0-5	2.5	0.311	0.530174	14.916	206.7	±	5	259.4	±	5.7	466.1	±	7.58222		263.155	±	6.36564	263.723	±	5.79498	526.878	±	8.60832	0.997849
		E5	0-5	2.5	0.265	0.474061	181.37	163.5	±	4.8	200.2	±	5.3	363.7	±	7.15052		208.156	±	6.11101	203.536	±	5.38832	411.692	±	8.14729	1.0227
		E6	0-5	2.5	0.246	0.449233	24.74	399.5	±	7.2	500.1	±	8.4	899.6	±	11.0635		508.614	±	9.16652	508.433	±	8.53997	1017.05	±	12.5282	1.00036
		E7	0-5	2.5	0.339	0.561816	21.88	435.4	±	8.2	576	±	9.5	1011.4	±	12.5495		554.32	±	10.4396	585.598	±	9.6583	1139.92	±	14.2221	0.946587
		Sampling Date:	2012-04-03
	Sampler	Point	Depth, cm	Mean Depth, cm	Water Content	Porosity	Particle Size, ×10-6m	Radiocesium Activity, Bq･kg-1																			134Cs/137Cs Ratio
								Detected										Corrected
								134Cs			137Cs			Total				134Cs			137Cs			Total
	Ekman	E6	0-5	2.5	0.44	0.662651	75.01	299.9	±	6.4	399.8	±	7.5	699.7	±	9.85951		427.25	±	9.1177	409.602	±	7.68388	836.852	±	11.9237	1.04308
		E7	0-5	2.5	0.42	0.644172	63.48	213.9	±	7.3	288.2	±	8.8	502.1	±	11.4337		304.731	±	10.3999	295.266	±	9.01575	599.997	±	13.7638	1.03205
		E8a	0-5	2.5	0.53	0.738162	20.37	252.5	±	9.1	338.3	±	10.6	590.8	±	13.9703		359.722	±	12.9642	346.594	±	10.8599	706.316	±	16.9118	1.03788
		E8b	0-5	2.5	0.312	0.531335	67.29	120.7	±	4.9	171.7	±	5.7	292.4	±	7.51665		171.954	±	6.98074	175.91	±	5.83975	347.864	±	9.10128	0.977514
		E9	0-5	2.5	0.365	0.589661	13.441	162.7	±	5.7	226.2	±	6.5	388.9	±	8.64523		231.789	±	8.12045	231.746	±	6.65936	463.535	±	10.5018	1.00019
		E10	0-5	2.5	0.245	0.447898	12.062	45.5	±	2.7	66.7	±	3.2	112.2	±	4.18688		64.8211	±	3.84653	68.3353	±	3.27846	133.156	±	5.05411	0.948574
		Sampling Date:	2012-04-03
	Point	Sample	Depth, cm	Mean Depth, cm	Water Content	Porosity	Particle Size, ×10-6m	Radiocesium Activity, Bq･kg-1																			134Cs/137Cs Ratio
								Detected										Corrected
								134Cs			137Cs			Total				134Cs			137Cs			Total
	E1	1	0-1	0.5	0.472	0.690867	31.21	191.1	±	3.5	262.5	±	4.2	453.6	±	5.46717		272.249	±	4.98624	268.936	±	4.30297	541.185	±	6.58621	1.01232
		2	1-2	1.5	0.335	0.557404	94.98	62.3	±	3	85.4	±	3.3	147.7	±	4.45982		88.7551	±	4.27392	87.4938	±	3.38091	176.249	±	5.44949	1.01442
		3	2-3	2.5	0.273	0.484214	148.39	29	±	2.3	41.6	±	2.6	70.6	±	3.47131		41.3146	±	3.27667	42.6199	±	2.66375	83.9345	±	4.22281	0.969372
		4	3-4	3.5	0.311	0.530174	77.93	59.4	±	2.9	84.7	±	3.2	144.1	±	4.31856		84.6236	±	4.13146	86.7766	±	3.27846	171.4	±	5.2742	0.975189
		5	4-5	4.5	0.342	0.565102	109.19	123.7	±	3.9	171.5	±	4.5	295.2	±	5.95483		176.228	±	5.5561	175.705	±	4.61033	351.933	±	7.21979	1.00298
		6	5-6	5.5	0.333	0.555185		64.2	±	3.5	89.3	±	4	153.5	±	5.31507		91.4619	±	4.98624	91.4894	±	4.09807	182.951	±	6.45421	0.999699
		7	6-7	6.5	0.268	0.477889		35.9	±	2.6	49	±	3.2	84.9	±	4.12311		51.1446	±	3.70406	50.2014	±	3.27846	101.346	±	4.94655	1.01879
		8	7-8	7.5	0.268	0.477889		19.5	±	2.1	26.6	±	2.4	46.1	±	3.18904		27.7805	±	2.99174	27.2522	±	2.45884	55.0327	±	3.87252	1.01939
		9	8-9	8.5	0.275	0.486726		29.6	±	2.7	47.5	±	3	77.1	±	4.03609		42.1694	±	3.84653	48.6646	±	3.07355	90.8339	±	4.92367	0.866531
		10	9-10	9.5	0.273	0.484214		24.5	±	1.3	33.2	±	1.5	57.7	±	1.98494		34.9037	±	1.85203	34.014	±	1.53678	68.9177	±	2.4066	1.02616
		11	10-12	11	0.28	0.492958		19.6	±	2.2	28.6	±	2.8	48.2	±	3.5609		27.923	±	3.13421	29.3012	±	2.86865	57.2242	±	4.24881	0.952963
		12	12-14	13	0.268	0.477889		29.6	±	2.1	38.9	±	2.6	68.5	±	3.34215		42.1694	±	2.99174	39.8537	±	2.66375	82.0231	±	4.00576	1.0581
		13	14-16	15	0.231	0.42889		17.9	±	1.6	27.7	±	3.3	45.6	±	3.66742		25.5011	±	2.27942	28.3791	±	3.38091	53.8802	±	4.07754	0.898585
		14	16-18	17	0.218	0.410701		20.1	±	2.1	36.6	±	2.5	56.7	±	3.26497		28.6353	±	2.99174	37.4973	±	2.56129	66.1326	±	3.93837	0.763661
		15	18-19	18.5	0.217	0.40928		19.7	±	1.2	30.3	±	1.4	50	±	1.84391		28.0654	±	1.70957	31.0429	±	1.43432	59.1083	±	2.23157	0.904085
	E2	1	0-1	0.5	0.456	0.67696	34.61	159.2	±	6.6	216.6	±	7.9	375.8	±	10.2942		226.803	±	9.40263	221.91	±	8.09369	448.713	±	12.4063	1.02205
		2	1-2	1.5	0.382	0.60712	36.93	118.5	±	5.9	167.1	±	6.7	285.6	±	8.92749		168.82	±	8.40538	171.197	±	6.86427	340.017	±	10.8521	0.986115
		3	2-3	2.5	0.378	0.603063	72.38	84.9	±	4.1	118.7	±	4.7	203.6	±	6.23699		120.952	±	5.84103	121.61	±	4.81523	242.562	±	7.56994	0.994587
		4	3-4	3.5	0.339	0.561816	129.9	81.1	±	4.7	108.7	±	5.4	189.8	±	7.15891		115.538	±	6.69581	111.365	±	5.53239	226.903	±	8.68569	1.03747
		5	4-5	4.5	0.289	0.504011	181.79	61.9	±	3.2	90.4	±	4.2	152.3	±	5.28015		88.1852	±	4.55885	92.6164	±	4.30297	180.802	±	6.26887	0.952156
		6	5-6	5.5	0.249	0.453222	248.44	33.2	±	2.4	44.3	±	2.7	77.5	±	3.61248		47.2981	±	3.41914	45.3861	±	2.7662	92.6842	±	4.39799	1.04213
		7	6-7	6.5	0.231	0.42889	256.46	24.3	±	2.1	30.3	±	2.4	54.6	±	3.18904		34.6188	±	2.99174	31.0429	±	2.45884	65.6616	±	3.87252	1.11519
		8	7-8	7.5	0.234	0.433013	266.57	30.8	±	2.6	45	±	2.9	75.8	±	3.89487		43.8789	±	3.70406	46.1033	±	2.9711	89.9822	±	4.74842	0.951753
		9	8-9	8.5	0.267	0.476615	222.67	45.1	±	2.7	55.8	±	3.1	100.9	±	4.11096		64.2513	±	3.84653	57.1681	±	3.176	121.419	±	4.98826	1.1239
		10	9-10	9.5	0.259	0.466331	198.47	37.8	±	1.8	58.8	±	2.2	96.6	±	2.84253		53.8514	±	2.56435	60.2416	±	2.25394	114.093	±	3.41411	0.893924
		11	10-12	11	0.194	0.375678	247.15	17.6	±	2.1	29.8	±	2.7	47.4	±	3.42053		25.0737	±	2.99174	30.5306	±	2.7662	55.6043	±	4.0746	0.821263
		12	12-14	13	0.264	0.472779	274.18	21.1	±	2.4	30.3	±	2.6	51.4	±	3.53836		30.0599	±	3.41914	31.0429	±	2.66375	61.1028	±	4.33429	0.968335
		13	14-16	15	0.295	0.511265	211.25	8	±	1.8	12	±	1.9	20	±	2.61725		11.3971	±	2.56435	12.2942	±	1.94658	23.6913	±	3.21949	0.927032
		14	16-18	17	0.36	0.584416	75.22	3.6	±	1.6	4.2	±	1.8	7.8	±	2.40832		5.12871	±	2.27942	4.30297	±	1.84413	9.43168	±	2.932	1.1919
		15	18-20	19	0.283	0.496665	252.06		nd			nd			nd				nd			nd			nd		-
	E3	1	0-1	0.5	0.37	0.594855	36.01	82.1	±	5.1	108.2	±	6	190.3	±	7.87464		116.963	±	7.26567	110.853	±	6.1471	227.816	±	9.51718	1.05512
		2	1-2	1.5	0.39	0.615142	42.34	127.5	±	5.4	173.2	±	6.3	300.7	±	8.29759		181.642	±	7.69306	177.446	±	6.45446	359.088	±	10.0421	1.02364
		3	2-3	2.5	0.385	0.610143	57.75	111.7	±	2.5	149.2	±	2.9	260.9	±	3.82884		159.132	±	3.5616	152.858	±	2.9711	311.99	±	4.63815	1.04105
		4	3-4	3.5	0.342	0.565102	114.36	107.1	±	5	142.3	±	6.1	249.4	±	7.88733		152.579	±	7.1232	145.789	±	6.24956	298.368	±	9.47613	1.04658
		5	4-5	4.5	0.31	0.52901	163.13	82.9	±	4.2	112	±	4.8	194.9	±	6.37809		118.103	±	5.98349	114.746	±	4.91768	232.849	±	7.74505	1.02925
		6	5-6	5.5	0.344	0.567282		115.2	±	5.2	165.3	±	6.2	280.5	±	8.09197		164.119	±	7.40813	169.353	±	6.35201	333.471	±	9.7585	0.969093
		7	6-7	6.5	0.305	0.523156		68.5	±	3.4	97.1	±	4.2	165.6	±	5.4037		97.5879	±	4.84378	99.4806	±	4.30297	197.069	±	6.47902	0.980973
		8	7-8	7.5	0.261	0.468918		67.8	±	4.1	96.5	±	4.5	164.3	±	6.08769		96.5906	±	5.84103	98.8659	±	4.61033	195.457	±	7.44128	0.976986
		9	8-9	8.5	0.261	0.468918		42.6	±	3.2	59.5	±	3.9	102.1	±	5.0448		60.6897	±	4.55885	60.9588	±	3.99562	121.648	±	6.06202	0.995585
		10	9-10	9.5	0.269	0.479159		100.7	±	3.9	142.5	±	4.6	243.2	±	6.03075		143.461	±	5.5561	145.994	±	4.71278	289.455	±	7.28564	0.982654
		11	10-12	11	0.272	0.482955		155.1	±	5	217	±	6	372.1	±	7.81025		220.962	±	7.1232	222.32	±	6.1471	443.282	±	9.40887	0.993889
		12	12-14	13	0.279	0.491717		242.5	±	7.5	344.2	±	9.1	586.7	±	11.7924		345.475	±	10.6848	352.639	±	9.32311	698.114	±	14.1805	0.979686
		13	14-16	15	0.29	0.505226		86.3	±	4.2	115.2	±	4.8	201.5	±	6.37809		122.946	±	5.98349	118.024	±	4.91768	240.971	±	7.74505	1.0417
		14	16-18	17	0.333	0.555185		2.9	±	1.3	4.4	±	1.5	7.3	±	1.98494		4.13146	±	1.85203	4.50788	±	1.53678	8.63933	±	2.4066	0.916497
		15	18-20	19	0.322	0.542819		17.8	±	2.1	24.4	±	2.6	42.2	±	3.34215		25.3586	±	2.99174	24.9982	±	2.66375	50.3568	±	4.00576	1.01442
	E4	1	0-1	0.5	0.364	0.588616	124.81	197.1	±	8.2	266.6	±	9.6	463.7	±	12.6254		280.797	±	11.6821	273.136	±	9.83537	553.933	±	15.271	1.02805
		2	1-2	1.5	0.296	0.512465	150.7	121.7	±	5.8	163.7	±	6.8	285.4	±	8.93756		173.379	±	8.26291	167.714	±	6.96672	341.092	±	10.8079	1.03378
		3	2-3	2.5	0.288	0.502793	152.18	135.9	±	5.6	195.2	±	6.8	331.1	±	8.80909		193.609	±	7.97799	199.986	±	6.96672	393.594	±	10.5917	0.968112
		4	3-4	3.5	0.335	0.557404	76.18	232.1	±	6.5	328.4	±	7.9	560.5	±	10.2303		330.659	±	9.26016	336.452	±	8.09369	667.111	±	12.2987	0.982784
		5	4-5	4.5	0.406	0.630827	34.82	325.2	±	8.1	460	±	10.5	785.2	±	13.2612		463.293	±	11.5396	471.278	±	10.7574	934.571	±	15.7761	0.983057
		6	5-6	5.5	0.361	0.585469		291.9	±	9.9	392.5	±	11.6	684.4	±	15.2502		415.853	±	14.1039	402.123	±	11.8844	817.976	±	18.4434	1.03414
		7	6-7	6.5	0.382	0.60712		306.9	±	9.8	437.9	±	12.6	744.8	±	15.9625		437.222	±	13.9615	448.636	±	12.9089	885.858	±	19.0148	0.974558
		8	7-8	7.5	0.395	0.620094		314.4	±	10.4	415.7	±	11.9	730.1	±	15.8041		447.907	±	14.8163	425.892	±	12.1918	873.799	±	19.1875	1.05169
		9	8-9	8.5	0.401	0.625976		255.6	±	10.5	352.7	±	12.5	608.3	±	16.3248		364.138	±	14.9587	361.347	±	12.8065	725.485	±	19.6919	1.00772
		10	9-10	9.5	0.355	0.579119		209.7	±	9.7	296.7	±	11.2	506.4	±	14.8165		298.747	±	13.819	303.974	±	11.4746	602.721	±	17.9619	0.982804
		Sampling Date:	2014-03-24
	Sampler	Point	Depth, cm	Mean Depth, cm	Water Content	Porosity	Particle Size, ×10-6m	Radiocesium Activity, Bq･kg-1																			134Cs/137Cs Ratio
								Detected										Corrected
								134Cs			137Cs			Total				134Cs			137Cs			Total
	Ekman	E1	0-2.5	1.25	0.237	0.437108	16.852	8.9	±	1	21.4	±	1.4	30.3	±	1.72047		24.6203	±	2.76632	22.9434	±	1.50097	47.5636	±	3.14729	1.07309
			2.5-5	3.75	0.242	0.443874	16.337	20.6	±	1.3	54.3	±	1.8	74.9	±	2.22036		56.9862	±	3.59622	58.2161	±	1.92981	115.202	±	4.08129	0.978874
			0-5	2.5	0.24	0.441176	16.5945	14.7	±	1.1	37.8	±	1.6	52.5	±	1.94165		40.6649	±	3.04295	40.5261	±	1.71539	81.191	±	3.49315	1.00343
		E2	0-2.5	1.25	0.531	0.738937	55.7	75.9	±	2.1	190	±	3.2	265.9	±	3.82753		209.964	±	5.80927	203.703	±	3.43078	413.666	±	6.7467	1.03074
			2.5-5	3.75	0.443	0.665365	79.514	61.1	±	3.1	156.1	±	4.6	217.2	±	5.54707		169.022	±	8.5756	167.358	±	4.93175	336.38	±	9.89257	1.00994
			0-5	2.5	0.487	0.703554	67.607	67.9	±	2.6	171.8	±	3.9	239.7	±	4.68722		187.833	±	7.19243	184.19	±	4.18127	372.023	±	8.3195	1.01978
		E3	0-2.5	1.25	0.452	0.673421	67.3	30.8	±	2.3	77.3	±	3.5	108.1	±	4.18808		85.2027	±	6.36254	82.8748	±	3.75242	168.078	±	7.38665	1.02809
			2.5-5	3.75	0.409	0.633716	39.658	25.6	±	2.2	67.4	±	2.9	93	±	3.64005		70.8178	±	6.08591	72.2608	±	3.10915	143.079	±	6.83411	0.98003
			0-5	2.5	0.431	0.654418	53.479	28.1	±	2.3	72.1	±	3.2	100.2	±	3.94081		77.7336	±	6.36254	77.2998	±	3.43078	155.033	±	7.22857	1.00561
		E4	0-2.5	1.25	0.59	0.782493	31.3	109.9	±	5.8	267	±	9.2	376.9	±	10.8757		304.019	±	16.0447	286.256	±	9.8635	590.275	±	18.834	1.06205
			2.5-5	3.75	0.33	0.551839	29.884	30.2	±	1.7	75.8	±	2.5	106	±	3.02324		83.5429	±	4.70275	81.2667	±	2.6803	164.81	±	5.41293	1.02801
			0-5	2.5	0.46	0.680473	30.592	58.6	±	3.8	144	±	5.9	202.6	±	7.01783		162.106	±	10.512	154.385	±	6.3255	316.492	±	12.2684	1.05001
		E5	0-2.5	1.25	0.451	0.672532	77.6	330.9	±	6.2	818.6	±	9.8	1149.5	±	11.5966		915.376	±	17.1512	877.637	±	10.5068	1793.01	±	20.1136	1.043
			2.5-6	4.25	0.41	0.634675	56.305	383.7	±	9.4	958.7	±	14.9	1342.4	±	17.6173		1061.44	±	26.0034	1027.84	±	15.9746	2089.28	±	30.5183	1.03269
			0-6	3	0.427	0.650716	66.9525	363.4	±	7.8	904.7	±	12.3	1268.1	±	14.5647		1005.28	±	21.5773	969.946	±	13.1871	1975.23	±	25.2879	1.03643
		E6	0-2.5	1.25	0.622	0.804449	20.2	287.7	±	5.8	712.6	±	9.2	1000.3	±	10.8757		795.871	±	16.0447	763.992	±	9.8635	1559.86	±	18.834	1.04173
			2.5-4.1	3.3	0.591	0.783196	21.733	249.9	±	6.5	623.5	±	10.4	873.4	±	12.2642		691.304	±	17.9811	668.466	±	11.15	1359.77	±	21.1576	1.03416
			0-4.1	2.05	0.61	0.796345	20.9665	272.2	±	6.2	676.1	±	9.8	948.3	±	11.5966		752.993	±	17.1512	724.86	±	10.5068	1477.85	±	20.1136	1.03881
		Sampling Date:	2015-11-11
	Point	Sample	Depth, cm	Mean Depth, cm	Water Content	Porosity	Particle Size, ×10-6m	Radiocesium Activity, Bq･kg-1																			134Cs/137Cs Ratio
								Detected										Corrected
								134Cs			137Cs			Total				134Cs			137Cs			Total
	E1	1	0-5	2.5	0.328	0.549598	18.284	24.5	±	2.2	106.4	±	3.8	130.9	±	4.3909		117.498	±	10.5509	118.451	±	4.2304	235.95	±	11.3674	0.991958
		2	5-10	7.5	0.294	0.510062		18.6	±	2.2	79.2	±	3.3	97.8	±	3.96611		89.2029	±	10.5509	88.1704	±	3.67377	177.373	±	11.1722	1.01171
		3	10-15	12.5	0.474	0.692577		183.5	±	7.3	765	±	13.8	948.5	±	15.6119		880.04	±	35.0098	851.646	±	15.363	1731.69	±	38.2323	1.03334
		4	15-20	17.5	0.388	0.613148		77.5	±	4.3	330.9	±	8	408.4	±	9.0824		371.679	±	20.6222	368.378	±	8.9061	740.057	±	22.4631	1.00896
		5	20-25	22.5	0.393	0.618119		188.7	±	2.9	826.9	±	12.7	1015.6	±	13.0269		904.978	±	13.908	920.557	±	14.1384	1825.53	±	19.8325	0.983077
		Sampling Date:	2015-11-12
	Point	Sample	Depth, cm	Mean Depth, cm	Water Content	Porosity	Particle Size, ×10-6m	Radiocesium Activity, Bq･kg-1																			134Cs/137Cs Ratio
								Detected										Corrected
								134Cs			137Cs			Total				134Cs			137Cs			Total
	E2	1	0-5	2.5	0.434	0.657177	43.155	17	±	1.6	70.6	±	2.8	87.6	±	3.2249		81.6047	±	7.68045	78.6013	±	3.11733	160.206	±	8.28897	1.03821
		2	5-10	7.5	0.386	0.611146		30.6	±	2.3	128.6	±	4.1	159.2	±	4.70106		146.889	±	11.0406	143.175	±	4.56466	290.063	±	11.947	1.02594
		3	10-15	12.5	0.303	0.520798		4.3	±	1.6	21	±	2.1	25.3	±	2.64008		20.6412	±	7.68045	23.38	±	2.338	44.0212	±	8.02842	0.882858
		4	15-20	17.5	0.245	0.447898			nd		4.1	±	0.8	4.1	±	0.8			nd		4.56466	±	0.890666	4.56466	±	0.890666	-
		5	20-25	22.5	0.282	0.495432			nd			nd			nd				nd			nd			nd		-
	E3	1	0-5	2.5	0.353	0.576986	13.376	6.5	±	1.2	27.3	±	1.7	33.8	±	2.08087		31.2018	±	5.76033	30.394	±	1.89267	61.5958	±	6.0633	1.02658
		2	5-10	7.5	0.333	0.555185			nd			nd			nd				nd			nd			nd		-
		3	10-15	12.5	0.352	0.575916			nd			nd			nd				nd			nd			nd		-
		4	15-20	17.5	0.296	0.512465			nd			nd			nd				nd			nd			nd		-
		5	20-26.5	23.25	0.323	0.543954			±			±			±				±			±			±
	E4	1	0-5	2.5	0.197	0.380162	14.176	4.6	±	1.6	21.7	±	1.8	26.3	±	2.40832		22.0813	±	7.68045	24.1593	±	2.004	46.2406	±	7.93759	0.913986
		2	5-10	7.5	0.199	0.383134		3.5	±	1.2	17.5	±	2	21	±	2.33238		16.801	±	5.76033	19.4833	±	2.22666	36.2843	±	6.17572	0.862326
		3	10-15	12.5	0.219	0.412119		5.3	±	1.3	21.4	±	2.2	26.7	±	2.55539		25.4415	±	6.24036	23.8253	±	2.44933	49.2668	±	6.70383	1.06783
		4	15-20	17.5	0.226	0.421957		4.3	±	1.2	18.5	±	1.9	22.8	±	2.24722		20.6412	±	5.76033	20.5967	±	2.11533	41.2379	±	6.13646	1.00216
		5	20-24	22	0.207	0.394887		6	±	1.5	19.2	±	2	25.2	±	2.5		28.8017	±	7.20042	21.376	±	2.22666	50.1777	±	7.53685	1.34738
	E5	1	0-5	2.5	0.162	0.325825		12.5	±	1.9	52.4	±	2	64.9	±	2.75862		60.0035	±	9.12053	58.3386	±	2.22666	118.342	±	9.3884	1.02854
		2	5-10	7.5	0.154	0.312754		2.8	±	1	13.9	±	1.7	16.7	±	1.97231		13.4408	±	4.80028	15.4753	±	1.89267	28.9161	±	5.15993	0.86853
		3	10-15	12.5	0.2	0.384615		2.7	±	1.3	14.2	±	2	16.9	±	2.38537		12.9608	±	6.24036	15.8093	±	2.22666	28.7701	±	6.62572	0.819817
		4	15-20	17.5	0.219	0.412119		1.7	±	0.9	8.3	±	1.5	10	±	1.74929		8.16047	±	4.32025	9.24066	±	1.67	17.4011	±	4.63179	0.883105
		5	20-25.5	22.75	0.199	0.383134			nd			nd			nd				nd			nd			nd		-
	E6	1	0-5	2.5	0.382	0.60712	53.403	28.7	±	1.9	130.2	±	3.7	158.9	±	4.15933		137.768	±	9.12053	144.956	±	4.11933	282.724	±	10.0076	0.950413
		2	5-10	7.5	0.47	0.68915		74.9	±	5.4	324.7	±	9.2	399.6	±	10.6677		359.541	±	25.9215	361.499	±	10.2427	721.04	±	27.8718	0.994583
		3	10-15	12.5	0.465	0.684831		92.7	±	4.1	404.9	±	7.6	497.6	±	8.63539		444.986	±	19.6811	450.788	±	8.46133	895.774	±	21.4229	0.987128
		4	15-20	17.5	0.476	0.694282		114.1	±	5.8	472.9	±	10.6	587	±	12.083		547.712	±	27.8416	526.495	±	11.8013	1074.21	±	30.2395	1.0403
		5	20-25	22.5	0.432	0.65534		125.4	±	5.3	555	±	9.7	680.4	±	11.0535		601.955	±	25.4415	617.9	±	10.7993	1219.85	±	27.6386	0.974196
		6	25-30	27.5	0.498	0.71265		260.9	±	9.9	1096	±	18.7	1356.9	±	21.1589		1252.39	±	47.5228	1220.21	±	20.8193	2472.61	±	51.8831	1.02637
		7	30-31.5	30.75	0.402	0.626949		167.5	±	7.5	733.2	±	13.9	900.7	±	15.7943		804.047	±	36.0021	816.295	±	15.4753	1620.34	±	39.1872	0.984995
		Sampling Date:	2016-06-23
	Point	Sample	Depth, cm	Mean Depth, cm	Water Content	Porosity	Particle Size, ×10-6m	Radiocesium Activity, Bq･kg-1																			134Cs/137Cs Ratio
								Detected										Corrected
								134Cs			137Cs			Total				134Cs			137Cs			Total
	E1	1	0-5	2.5	0.099	0.215498	61.171	3.2	±	0.9	18	±	1.8	21.2	±	2.01246		18.8833	±	5.31093	20.3251	±	2.03251	39.2084	±	5.68657	0.929061
		2	5-10	7.5	0.103	0.22304			±			±			±				±			±			±
		3	10-15	12.5	0.105	0.226782			±			±			±				±			±			±
		4	15-20	17.5	0.135	0.280665			±			±			±				±			±			±
		5	20-25	22.5	0.18	0.354331		2.1	±	0.9	10.9	±	2.1	13	±	2.28473		12.3922	±	5.31093	12.308	±	2.37127	24.7002	±	5.81626	1.00684
		6	25-30	27.5	0.173	0.34339			±			±			±				±			±			±
		7	30-35	32.5	0.191	0.371162		3.3	±	0.8	15.5	±	1.5	18.8	±	1.7		19.4734	±	4.72082	17.5022	±	1.69376	36.9756	±	5.01548	1.11263
		8	35-40	37.5	0.205	0.391969			±			±			±				±			±			±
		9	40-45	42.5	0.178	0.351223			±			±			±				±			±			±
		10	45-50	47.5	0.186	0.363565			±			±			±				±			±			±
		11	50-55	52.5	0.265	0.474061		9.5	±	2.4	52.1	±	5.5	61.6	±	6.00083		56.0598	±	14.1625	58.83	±	6.21046	114.89	±	15.4643	0.952912
		12	55-60	57.5	0.153	0.311102			±			±			±				±			±			±
		13	60-65	62.5	0.173	0.34339			±			±			±				±			±			±
		14	65-70	67.5	0.177	0.349664			±			±			±				±			±			±
		15	70-75	72.5	0.194	0.375678			±			±			±				±			±			±
		16	75-80	77.5	0.196	0.378671			±			±			±				±			±			±
		17	80-85	82.5	0.203	0.389038			±			±			±				±			±			±
		Sampling Date:	2016-06-24
	Point	Sample	Depth, cm	Mean Depth, cm	Water Content	Porosity	Particle Size, ×10-6m	Radiocesium Activity, Bq･kg-1																			134Cs/137Cs Ratio
								Detected										Corrected
								134Cs			137Cs			Total				134Cs			137Cs			Total
	E2	1	0-5	2.5	0.235	0.434381	108.987	3	±	1	19.5	±	1.9	22.5	±	2.14709		17.7194	±	5.90647	22.0203	±	2.14557	39.7397	±	6.2841	0.804686
		2	5-10	7.5	0.248	0.451895			±			±			±				±			±			±
		3	10-15	12.5	0.225	0.420561			±			±			±				±			±			±
		4	15-20	17.5	0.188	0.366615			±			±			±				±			±			±
		5	20-25	22.5	0.197	0.380162			±			±			±				±			±			±
		6	25-30	27.5	0.344	0.567282			±			±			±				±			±			±
		7	30-35	32.5	0.354	0.578054			±			±			±				±			±			±
		8	35-40	37.5	0.39	0.615142			±			±			±				±			±			±
		9	40-45	42.5	0.375	0.6			±			±			±				±			±			±
		10	45-50	47.5	0.358	0.582303			±			±			±				±			±			±
		11	50-55	52.5	0.362	0.58652			±			±			±				±			±			±
		12	55-60	57.5	0.365	0.589661			±			±			±				±			±			±
		13	60-65	62.5	0.342	0.565102			±			±			±				±			±			±
	E3	1	0-5	2.5	0.553	0.755671	50.294	12.2	±	2.2	64.1	±	3.5	76.3	±	4.13401		72.059	±	12.9942	72.3847	±	3.95236	144.444	±	13.582	0.9955
		2	5-10	7.5	0.47	0.68915			±			±			±				±			±			±
		3	10-15	12.5	0.406	0.630827			±			±			±				±			±			±
		4	15-20	17.5	0.38	0.605096			±			±			±				±			±			±
		5	20-25	22.5	0.305	0.523156		9.4	±	1.2	43.6	±	2.2	53	±	2.50599		55.5208	±	7.08777	49.2351	±	2.48434	104.756	±	7.51055	1.12767
		6	25-30	27.5	0.264	0.472779			±			±			±				±			±			±
		7	30-35	32.5	0.241	0.442527			±			±			±				±			±			±
		8	35-40	37.5	0.249	0.453222			±			±			±				±			±			±
		9	40-45	42.5	0.239	0.439823			±			±			±				±			±			±
		10	45-50	47.5	0.226	0.421957			±			±			±				±			±			±
	E4	1	0-5	2.5	0.053	0.122742	104.853	4.3	±	0.9	15	±	1.5	19.3	±	1.74929		25.3978	±	5.31582	16.9387	±	1.69387	42.3365	±	5.57917	1.4994
		2	5-10	7.5	0.04	0.0943396			±			±			±				±			±			±
		3	10-15	12.5	0.038	0.089877			±			±			±				±			±			±
		4	15-20	17.5	0.05	0.116279			±			±			±				±			±			±
		5	20-25	22.5	0.039	0.0921115		2.9	±	0.7	14.7	±	1.4	17.6	±	1.56525		17.1288	±	4.13453	16.5999	±	1.58094	33.7287	±	4.42648	1.03186
		6	25-30	27.5	0.078	0.174575			±			±			±				±			±			±
		7	30-35	32.5	0.066	0.150136			±			±			±				±			±			±
		8	35-40	37.5	0.092	0.202109			±			±			±				±			±			±
		9	40-45	42.5	0.146	0.299426			nd			nd			nd				nd			nd			nd		-
		10	45-50	47.5	0.131	0.273715			±			±			±				±			±			±
		11	50-55	52.5	0.132	0.275459			±			±			±				±			±			±
		12	55-60	57.5	0.161	0.324205			±			±			±				±			±			±
		13	60-65	62.5	0.225	0.420561			±			±			±				±			±			±
		14	65-70	67.5	0.279	0.491717			±			±			±				±			±			±
		15	70-75	72.5	0.383	0.60813			±			±			±				±			±			±
	E5	1	0-5	2.5	0.448	0.669856	17.173	87.8	±	5.8	449.5	±	12.8	537.3	±	14.0528		518.588	±	34.2575	507.596	±	14.4543	1026.18	±	37.1821	1.02166
		2	5-10	7.5	0.37	0.594855		86.9	±	6	437.7	±	13	524.6	±	14.3178		513.272	±	35.4388	494.271	±	14.6802	1007.54	±	38.3591	1.03844
		3	10-15	12.5	0.306	0.524332		70.5	±	5.4	371.8	±	12.1	442.3	±	13.2503		416.406	±	31.8949	419.854	±	13.6639	836.26	±	34.6985	0.991789
		4	15-20	17.5	0.095	0.207877			±			±			±				±			±			±
		5	20-25	22.5	0.099	0.215498		4.5	±	1.3	21.5	±	2.1	26	±	2.46982		26.5791	±	7.67841	24.2788	±	2.37142	50.8579	±	8.03627	1.09475
		6	25-30	27.5	0.122	0.257819			±			±			±				±			±			±
		7	30-35	32.5	0.116	0.247019			±			±			±				±			±			±
		8	35-40	37.5	0.129	0.270214			±			±			±				±			±			±
		9	40-45	42.5	0.136	0.282392			±			±			±				±			±			±
		10	45-50	47.5	0.118	0.250637			±			±			±				±			±			±
		11	50-55	52.5	0.108	0.232358			±			±			±				±			±			±
		12	55-60	57.5	0.125	0.263158			±			±			±				±			±			±
		13	60-65	62.5	0.135	0.280665			±			±			±				±			±			±
		14	65-70	67.5	0.162	0.325825			nd			nd			nd				nd			nd			nd		-
		15	70-75	72.5	0.222	0.416354			±			±			±				±			±			±
		16	75-80	77.5	0.242	0.443874			±			±			±				±			±			±
		17	80-85	82.5	0.224	0.419162			±			±			±				±			±			±
	E6	1	0-5	2.5	0.415	0.639445	58.713	39.7	±	2.9	198.3	±	6.4	238	±	7.02638		234.487	±	17.1288	223.929	±	7.22717	458.416	±	18.591	1.04715
		2	5-10	7.5	0.428	0.651644		79.9	±	5.8	397.3	±	12.7	477.2	±	13.9617		471.927	±	34.2575	448.649	±	14.3414	920.577	±	37.1383	1.05188
		3	10-15	12.5	0.454	0.675193		93.1	±	5.8	476.5	±	13.2	569.6	±	14.418		549.893	±	34.2575	538.086	±	14.906	1087.98	±	37.36	1.02194
		4	15-20	17.5	0.443	0.665365		139.9	±	7.6	714.3	±	17.7	854.2	±	19.2627		826.315	±	44.8892	806.62	±	19.9877	1632.94	±	49.138	1.02442
		5	20-25	22.5	0.473	0.691723		200.4	±	10.3	1044.4	±	22.6	1244.8	±	24.8365		1183.66	±	60.8367	1179.38	±	25.521	2363.04	±	65.9729	1.00362
		6	25-30	27.5	0.308	0.526676		10.6	±	1.8	55.2	±	3.7	65.8	±	4.11461		62.6086	±	10.6316	62.3344	±	4.17821	124.943	±	11.4232	1.0044
		7	30-35	32.5	0.288	0.502793		6.5	±	1.8	26.7	±	3.2	33.2	±	3.67151		38.3921	±	10.6316	30.1509	±	3.61359	68.5429	±	11.229	1.27333
		8	35-40	37.5	0.344	0.567282			±			±			±				±			±			±
		9	40-45	42.5	0.345	0.568369			±			±			±				±			±			±
		10	45-50	47.5	0.248	0.451895			±			±			±				±			±			±
		11	50-55	52.5	0.322	0.542819			±			±			±				±			±			±
		12	55-60	57.5	0.457	0.67784			±			±			±				±			±			±
		13	60-65	62.5	0.53	0.738162			±			±			±				±			±			±
		14	65-70	67.5	0.298	0.514858			±			±			±				±			±			±
	E7	1	0-5	2.5	0.572	0.769645	13.843	104	±	6.8	568	±	16.1	672	±	17.4771		614.273	±	40.164	641.412	±	18.1809	1255.68	±	44.0873	0.957689
		2	5-10	7.5	0.538	0.744328		107.7	±	6	594.7	±	14.6	702.4	±	15.7848		636.127	±	35.4388	671.563	±	16.487	1307.69	±	39.0862	0.947234
		3	10-15	12.5	0.532	0.739711		112.4	±	6.4	578.2	±	14.8	690.6	±	16.1245		663.887	±	37.8014	652.93	±	16.7128	1316.82	±	41.3312	1.01678
		4	15-20	17.5	0.348	0.571616		140.1	±	7.3	730.2	±	16.6	870.3	±	18.1342		827.497	±	43.1172	824.575	±	18.7455	1652.07	±	47.0158	1.00354
		5	20-25	22.5	0.536	0.742794		102.1	±	6.4	531.7	±	15.2	633.8	±	16.4924		603.051	±	37.8014	600.42	±	17.1645	1203.47	±	41.5159	1.00438
		6	25-30	27.5	0.487	0.703554		50.2	±	6	264.4	±	10.6	314.6	±	12.1803		296.505	±	35.4388	298.573	±	11.97	595.078	±	37.4058	0.993075
		7	30-35	32.5	0.525	0.734266		18	±	3	97.4	±	6.1	115.4	±	6.79779		106.316	±	17.7194	109.989	±	6.8884	216.305	±	19.0113	0.966614
		8	35-40	37.5	0.577	0.773251			nd			nd			nd				nd			nd			nd		-
		9	40-45	42.5	0.555	0.757162			nd			nd			nd				nd			nd			nd		-
		10	45-50	47.5	0.509	0.721576			±			±			±				±			±			±
		11	50-55	52.5	0.545	0.749656			±			±			±				±			±			±
		12	55-60	57.5	0.554	0.756417			±			±			±				±			±			±
		13	60-65	62.5	0.556	0.757906			nd			nd			nd				nd			nd			nd		-
		14	65-70	67.5	0.546	0.750412			±			±			±				±			±			±
		15	70-75	72.5	0.569	0.767467			±			±			±				±			±			±
		16	75-80	77.5	0.532	0.739711			±			±			±				±			±			±
