# Supplementary material for: Spatiotemporal distribution and fluctuation of radiocesium in Tokyo Bay in the five years following the Fukushima Daiichi Nuclear Power Plant (FDNPP) accident
Source: PLoS One. 2018 Mar 1;13(3):e0193414. doi: 10.1371/journal.pone.0193414 (PMC5832246; doi:10.1371/journal.pone.0193414)
Supplement: S3 Table — Corrected values were corrected for radioactive decay on March 16, 2011. (XLSX) [file pone.0193414.s008.xlsx]

## Sheet: Sheet1
	S3 Table. Radiocesium activity, inventory, and particle size in the sediment samples collected from Sakagawa River. Corrected values were corrected for radioactive decay on March 16, 2011.
2011-03-16		Sampling Date:	2014-04-29
	Point	Sample No.	Mean Depth, cm	Depth, cm	Water Content	Porosity	Mass, mg･cm-2	Particle Size, ×10-6m	Radiocesium Activity, Bq･kg-1																			134Cs/137Cs Ratio	Inventory, Bq･m-2
									Detected										Corrected										Detected										Corrected
									134Cs			137Cs			134+137Cs				134Cs			137Cs			134+137Cs				134Cs			137Cs			134+137Cs				134Cs			137Cs			134+137Cs
	S5	1	1	0-2	0.299811	0.517017	2414.91	190.995	719.734	±	15.5463	1919.24	±	25.5259	2638.97	±	29.8874		2058.19	±	44.4568	2062.33	±	27.429	4120.52	±	52.2375	0.997991	25197.5	±	544.266	67191.4	±	893.646	92388.9	±	1046.34		72055.9	±	1556.41	72201	±	960.273	144257	±	1828.81
		2	3	2-4	0.263248	0.471814	2640.93	387.315	719.309	±	17.5511	1986.32	±	29.1989	2705.63	±	34.0679		2056.97	±	50.19	2134.42	±	31.3759	4191.39	±	59.1903	0.963715	26497.6	±	646.542	73171.4	±	1075.62	99669	±	1254.98		75773.8	±	1848.88	78626.8	±	1155.81	154401	±	2180.43
		3	5	4-6	0.271166	0.481902	2590.49	177.272	839.26	±	14.6871	2161.41	±	23.9916	3000.67	±	28.1302		2399.99	±	41.9998	2322.55	±	25.7803	4722.54	±	49.2809	1.03334	30584.1	±	535.221	78765.3	±	874.295	109349	±	1025.11		87459.7	±	1530.54	84637.8	±	939.479	172097	±	1795.88
		4	7	6-8	0.309053	0.527906	2360.47	299.103	934.545	±	24.2982	2411.99	±	40.039	3346.53	±	46.835		2672.47	±	69.4842	2591.82	±	43.0241	5264.29	±	81.726	1.03112	32286.1	±	839.438	83327.7	±	1383.24	115614	±	1618.03		92326.7	±	2400.5	89540.3	±	1486.37	181867	±	2823.42
		5	9	8-10	0.371239	0.596135	2019.33	178.052	1132.76	±	24.8075	2979.97	±	41.1235	4112.73	±	48.0267		3239.31	±	70.9408	3202.14	±	44.1896	6441.45	±	83.5782	1.01161	35611.9	±	779.901	93684.4	±	1292.84	129296	±	1509.86		101838	±	2230.24	100669	±	1389.23	202507	±	2627.54
		6	11.6	10-13.2	0.407518	0.63229	2941.68	34.793	524.989	±	10.2373	1381.87	±	16.7207	1906.86	±	19.6057		1501.28	±	29.275	1484.9	±	17.9673	2986.18	±	34.3489	1.01103	24883.7	±	485.232	65498.8	±	792.535	90382.5	±	929.281		71158.6	±	1387.59	70382.2	±	851.624	141541	±	1628.09
	S4	1	1	0-2	0.385929	0.611075	1944.63	289.381	496.577	±	9.93154	1354.92	±	15.988	1851.5	±	18.8216		1420.03	±	28.4007	1455.94	±	17.1801	2875.97	±	33.1927	0.97534	15246.7	±	304.934	41600.8	±	490.89	56847.5	±	577.89		43600.1	±	872.002	44702.5	±	527.489	88302.6	±	1019.13
		2	3	2-4	0.290824	0.506226	2468.87	360.216	391.981	±	9.95633	1021.19	±	15.4199	1413.17	±	18.3549		1120.93	±	28.4716	1097.33	±	16.5696	2218.25	±	32.9421	1.02151	13899.2	±	353.039	36210.1	±	546.773	50109.3	±	650.843		39746.8	±	1009.57	38909.8	±	587.538	78656.6	±	1168.09
		3	5	4-6	0.208356	0.396858	3015.71	252.825	286.211	±	7.87079	776.743	±	12.6609	1062.95	±	14.908		818.461	±	22.5077	834.655	±	13.6049	1653.12	±	26.3	0.980599	11328.9	±	311.543	30745.2	±	501.147	42074.1	±	590.091		32396.5	±	890.904	33037.5	±	538.511	65434	±	1041.01
		4	8	6-10	0.202468	0.388257	6117.43	274.971	191.882	±	6.14024	517.263	±	9.72454	709.145	±	11.5008		548.716	±	17.5589	555.828	±	10.4496	1104.54	±	20.433	0.987204	15303.2	±	489.703	41253.3	±	775.563	56556.6	±	917.228		43761.8	±	1400.38	44329.1	±	833.386	88090.9	±	1629.6
		5	12	10-14	0.310221	0.529268	4707.32	77.543	8.93335	±	1.15062	13.5962	±	1.42761	22.5296	±	1.83357		25.5462	±	3.29036	14.6099	±	1.53404	40.1562	±	3.63039	1.74855	616.204	±	79.367	937.84	±	98.4732	1554.04	±	126.476		1762.13	±	226.962	1007.76	±	105.815	2769.89	±	250.417
		6	15	14-16	0.291815	0.507426	2462.87			±			±			±				±			±			±				±			±			±				±			±			±
		7	17	16-18	0.302162	0.519807	2400.97			±			±			±				±			±			±				±			±			±				±			±			±
		8	19	18-20	0.285348	0.499551	2502.25			±			±			±				±			±			±				±			±			±				±			±			±
		9	21	20-22	0.307938	0.526603	2366.99			±			±			±				±			±			±				±			±			±				±			±			±
		10	23	22-24	0.327684	0.549242	2253.79			±			±			±				±			±			±				±			±			±				±			±			±
		11	25	24-26	0.32753	0.549069	2254.65			±			±			±				±			±			±				±			±			±				±			±			±
		12	27	26-28	0.325455	0.546732	2266.34			±			±			±				±			±			±				±			±			±				±			±			±
		13	29	28-30	0.337786	0.560481	2197.6			±			±			±				±			±			±				±			±			±				±			±			±
		14	31	30-32	0.321064	0.541754	2291.23			±			±			±				±			±			±				±			±			±				±			±			±
		15	33	32-34	0.330634	0.552548	2237.26			±			±			±				±			±			±				±			±			±				±			±			±
		16	34.5	34-35	0.323418	0.544428	1138.93			±			±			±				±			±			±				±			±			±				±			±			±
		17	35.25	35-35.5	0.321908	0.542714	571.608			±			±			±				±			±			±				±			±			±				±			±			±
	S6	1	0.15	0-0.3	0.32861	0.550283	337.288	12.231	357.316	±	11.1483	936.293	±	17.4151	1293.61	±	20.6777		1021.8	±	31.8801	1006.1	±	18.7135	2027.9	±	36.9667	1.0156	1799.24	±	56.1363	4714.63	±	87.6921	6513.87	±	104.121		5145.19	±	160.53	5066.14	±	94.2302	10211.3	±	186.143
		2	2.35	0.3-5	0.134187	0.279259	8468.71	630.453	227.732	±	6.76365	588.017	±	10.5843	815.749	±	12.5608		651.234	±	19.3417	631.858	±	11.3734	1283.09	±	22.4378	1.03067	23167.9	±	688.086	59820.7	±	1076.77	82988.6	±	1277.85		66252	±	1967.68	64280.8	±	1157.05	130533	±	2282.66
		3	7.5	5-10	0.133067	0.277316	9033.55	587.975	257.332	±	7.15383	647.888	±	10.9493	905.22	±	13.0792		735.879	±	20.4574	696.192	±	11.7656	1432.07	±	23.5995	1.057	27886.2	±	775.236	70209.4	±	1186.54	98095.6	±	1417.34		79744.6	±	2216.9	75444	±	1275	155189	±	2557.4
		4	12.5	10-15	0.188709	0.367692	7903.85	374.368	290.67	±	7.55741	759.534	±	11.8487	1050.2	±	14.0537		831.213	±	21.6115	816.162	±	12.7321	1647.38	±	25.0832	1.01844	29477.2	±	766.408	77025.4	±	1201.6	106503	±	1425.21		84294.4	±	2191.66	82768.1	±	1291.18	167063	±	2543.72
		5	17.5	15-20	0.193421	0.374808	7814.9	468.868	255.92	±	5.47669	688.512	±	8.67525	944.432	±	10.2593		731.842	±	15.6614	739.845	±	9.32205	1471.69	±	18.2258	0.989182	25802.5	±	552.174	69417.4	±	874.66	95219.9	±	1034.37		73786.1	±	1579.02	74593	±	939.872	148379	±	1837.57
		6	22.5	20-25	0.211837	0.401889	7476.38	302.264	319.18	±	8.42635	809.278	±	12.9484	1128.46	±	15.4488		912.742	±	24.0964	869.615	±	13.9138	1782.36	±	27.825	1.04959	31445.8	±	830.168	79730.4	±	1275.69	111176	±	1522.02		89923.8	±	2373.99	85674.8	±	1370.8	175599	±	2741.33
		7	27.5	25-30	0.311357	0.530588	5867.65	302.865	559.307	±	14.6539	1470.46	±	22.9392	2029.77	±	27.2202		1599.42	±	41.9049	1580.09	±	24.6494	3179.51	±	48.617	1.01223	48145.4	±	1261.41	126578	±	1974.61	174723	±	2343.13		137679	±	3607.19	136015	±	2121.83	273694	±	4184.97
		8	32.5	30-35	0.283716	0.497546	6280.67	131.459	265.208	±	8.14189	682.607	±	12.6965	947.815	±	15.0828		758.402	±	23.2829	733.5	±	13.6431	1491.9	±	26.9857	1.03395	23745.6	±	728.989	61117.6	±	1136.79	84863.2	±	1350.45		67903.9	±	2084.65	65674.3	±	1221.54	133578	±	2416.18
		9	38	35-41	0.350159	0.573941	6390.88	13.765	12.6067	±	1.98808	47.1888	±	3.04839	59.7955	±	3.63939		36.0508	±	5.68521	50.707	±	3.27567	86.7578	±	6.56138	0.710963	1228.86	±	193.79	4599.78	±	297.146	5828.63	±	354.754		3514.09	±	554.172	4942.72	±	319.3	8456.82	±	639.578
	S3	1	0.5	0-1	0.27406	0.485547	1286.13	44.092	451.935	±	10.7108	1206.61	±	17.0133	1658.55	±	20.1041		1292.37	±	30.6292	1296.58	±	18.2817	2588.95	±	35.6703	0.996759	8201.93	±	194.386	21898.2	±	308.765	30100.2	±	364.859		23454.6	±	555.875	23530.9	±	331.786	46985.5	±	647.363
		2	2	1-3	0.185841	0.363322	3183.39	291.271	295.62	±	5.70546	790.977	±	9.09623	1086.6	±	10.7375		845.368	±	16.3156	849.949	±	9.77442	1695.32	±	19.0194	0.99461	12034.1	±	232.258	32199	±	370.289	44233.1	±	437.101		34413.2	±	664.175	34599.7	±	397.897	69012.9	±	774.242
		3	4	3-5	0.173929	0.344853	3275.73	458.081	282.196	±	7.16778	756.507	±	11.3476	1038.7	±	13.4218		806.981	±	20.4973	812.91	±	12.1936	1619.89	±	23.8501	0.992707	11655.7	±	296.055	31246.4	±	468.696	42902.1	±	554.369		33331.2	±	846.612	33576	±	503.641	66907.2	±	985.092
	S2	1	1	0-2	0.625524	0.8068	965.998	9.637	829.323	±	19.8208	2277.69	±	33.0264	3107.01	±	38.5177		2371.57	±	56.6806	2447.5	±	35.4888	4819.07	±	66.874	0.968976	15528.1	±	371.121	42646.9	±	618.381	58175	±	721.197		44404.8	±	1061.28	45826.6	±	664.485	90231.4	±	1252.14
		2	3	2-4	0.615349	0.799976	1000.12	12.749	973.531	±	18.7891	2656.75	±	31.3496	3630.28	±	36.549		2783.95	±	53.7303	2854.82	±	33.6869	5638.78	±	63.4173	0.975175	18723.5	±	361.363	51096	±	602.933	69819.5	±	702.931		53542.5	±	1033.37	54905.6	±	647.886	108448	±	1219.68
		3	5	4-6	0.434236	0.657394	1713.03	13.255	593.384	±	14.0632	1520.06	±	22.8009	2113.45	±	26.7891		1696.87	±	40.2158	1633.39	±	24.5009	3330.26	±	47.0915	1.03886	16785.8	±	397.823	42999.8	±	644.997	59785.6	±	757.815		48001.4	±	1137.63	46205.7	±	693.086	94207.1	±	1332.13
		4	7	6-8	0.353804	0.577844	2110.78	143.94	567.397	±	12.5395	1421.06	±	20.3212	1988.46	±	23.8787		1622.56	±	35.8585	1527.01	±	21.8363	3149.57	±	41.984	1.06257	18332.5	±	405.148	45914.3	±	656.575	64246.8	±	771.515		52424.5	±	1158.58	49337.6	±	705.527	101762	±	1356.49
		5	9	8-10	0.275115	0.48687	2565.65	231.092	401.169	±	10.3903	1100.77	±	17.2822	1501.94	±	20.1651		1147.2	±	29.7125	1182.84	±	18.5707	2330.05	±	35.0386	0.969867	14540.1	±	376.588	39896.7	±	626.379	54436.8	±	730.868		41579.5	±	1076.91	42871.3	±	673.079	84450.7	±	1269.95
		6	11	10-12	0.238066	0.438557	2807.21	320.768	94.8699	±	3.41532	260.72	±	5.55333	355.59	±	6.5195		271.295	±	9.7666	280.158	±	5.96736	551.453	±	11.4453	0.968363	3614.23	±	130.112	9932.55	±	211.563	13546.8	±	248.371		10335.4	±	372.075	10673.1	±	227.337	21008.5	±	436.03
		7	13	12-14	0.219667	0.413063	2934.68	262.523	7.98436	±	0.868699	26.6679	±	1.31473	34.6522	±	1.5758		22.8325	±	2.48417	28.6561	±	1.41275	51.4886	±	2.85779	0.796774	311.523	±	33.8937	1040.49	±	51.2962	1352.01	±	61.4824		890.846	±	96.9241	1118.07	±	55.1207	2008.91	±	111.501
		8	15	14-16	0.335241	0.557671	2211.65	9.783		nd		1.98639	±	0.611015	1.98639	±	0.611015			nd		2.13449	±	0.65657	2.13449	±	0.65657	-		-		66.0237	±	20.3089	66.0237	±	20.3089			-		70.9462	±	21.8231	70.9462	±	21.8231
		9	17	16-18	0.642053	0.81766	911.699	11.877		nd		2.0401	±	1.32647	2.0401	±	1.32647			nd		2.19221	±	1.42537	2.19221	±	1.42537	-		-		36.5125	±	23.7404	36.5125	±	23.7404			-		39.2347	±	25.5104	39.2347	±	25.5104
		10	19	18-20	0.528027	0.736629	1316.86			±			±			±				±			±			±				±			±			±				±			±			±
		11	21	20-22	0.436044	0.659048	1704.76			±			±			±				±			±			±				±			±			±				±			±			±
		12	23	22-24	0.47342	0.692082	1539.59			±			±			±				±			±			±				±			±			±				±			±			±
		13	24.6	24-25.2	0.484106	0.701132	896.604			±			±			±				±			±			±				±			±			±				±			±			±
	S1	1	1	0-2	0.803644	0.910969	445.157	8.816	1171.96	±	26.84	2966.89	±	43.32	4138.85	±	50.9608		3351.39	±	76.7529	3188.09	±	46.5498	6539.48	±	89.7658	1.05122	11506.1	±	263.51	29128.3	±	425.307	40634.4	±	500.323		32903.3	±	753.544	31300	±	457.016	64203.3	±	881.302
		2	3	2-4	0.764042	0.890051	549.745	15.72	1103.93	±	26.93	2832.74	±	42.49	3936.67	±	50.3053		3156.85	±	77.0103	3043.94	±	45.6579	6200.79	±	89.5278	1.03709	13024	±	317.717	33420.3	±	501.292	46444.3	±	593.496		37244.1	±	908.558	35912	±	538.666	73156.2	±	1056.24
		3	5	4-6	0.773289	0.895038	524.81	15.72	920.68	±	20.16	2384.42	±	33.38	3305.1	±	38.9955		2632.82	±	57.6505	2562.19	±	35.8687	5195.01	±	67.898	1.02756	10436.4	±	228.525	27028.7	±	378.38	37465.1	±	442.035		29844.4	±	653.5	29043.9	±	406.591	58888.3	±	769.661
		4	7	6-8	0.772344	0.894531	527.344	13.211	827.69	±	26.73	2171.34	±	43.43	2999.03	±	50.9966		2366.9	±	76.4384	2333.23	±	46.668	4700.13	±	89.5585	1.01443	9421.43	±	304.262	24715.9	±	494.355	34137.4	±	580.485		26942	±	870.083	26558.7	±	531.212	53500.6	±	1019.43
		5	9	8-10	0.691926	0.848827	755.865	9.948	1185.18	±	26.07	3291.4	±	44.43	4476.58	±	51.5138		3389.2	±	74.551	3536.8	±	47.7426	6925.99	±	88.528	0.958267	18256.1	±	401.574	50699.7	±	684.386	68955.9	±	793.502		52206.1	±	1148.36	54479.7	±	735.412	106686	±	1363.66
		6	11	10-12	0.676804	0.839621	801.894	14.895	1768.71	±	33.96	4667.42	±	56.01	6436.13	±	65.5012		5057.89	±	97.1136	5015.41	±	60.1859	10073.3	±	114.251	1.00847	28582	±	548.787	75424.6	±	905.111	104007	±	1058.49		81734.5	±	1569.34	81048	±	972.593	162783	±	1846.28
		7	13	12-14	0.708071	0.858432	707.842	13.047	2026.63	±	39.32	5144.71	±	64.31	7171.34	±	75.378		5795.45	±	112.441	5528.28	±	69.1047	11323.7	±	131.979	1.04833	29581.6	±	573.933	75094.6	±	938.698	104676	±	1100.25		84593	±	1641.25	80693.4	±	1008.68	165286	±	1926.43
		8	15	14-16	0.714079	0.861949	690.257	12.344	1994.08	±	40.08	5168.52	±	64.09	7162.6	±	75.5906		5702.37	±	114.615	5553.87	±	68.8683	11256.2	±	133.714	1.02674	28507.4	±	572.985	73889.4	±	916.233	102397	±	1080.65		81521.2	±	1638.54	79398.3	±	984.545	160920	±	1911.58
		9	17	16-18	0.715337	0.862681	686.595	7.874	2018.58	±	33.71	5269.03	±	54.8	7287.61	±	64.3382		5772.43	±	96.3987	5661.87	±	58.8857	11434.3	±	112.961	1.01953	28730.7	±	479.799	74994.9	±	779.976	103726	±	915.735		82159.8	±	1372.06	80586.3	±	838.129	162746	±	1607.79
		10	19	18-20	0.664249	0.83182	840.901	11.368	1944.21	±	33.25	5217.45	±	54.78	7161.66	±	64.0813		5559.75	±	95.0833	5606.45	±	58.8642	11166.2	±	111.829	0.991672	32638.5	±	558.186	87588.1	±	919.621	120227	±	1075.77		93334.6	±	1596.21	94118.4	±	988.185	187453	±	1877.34
		11	21	20-22	0.615313	0.799951	1000.24	9.603	2137.45	±	29.92	5732.01	±	49.3	7869.46	±	57.6689		6112.35	±	85.5606	6159.37	±	52.9756	12271.7	±	100.633	0.992367	41112.5	±	575.492	110252	±	948.254	151364	±	1109.22		117567	±	1645.7	118472	±	1018.95	236039	±	1935.62
		12	23	22-24	0.634139	0.812495	937.525	20.944	2467.31	±	33.56	6541.12	±	54.95	9008.43	±	64.3877		7055.64	±	95.9698	7028.8	±	59.0469	14084.4	±	112.68	1.00382	45134.7	±	613.915	119657	±	1005.2	164792	±	1177.85		129069	±	1755.58	128578	±	1080.15	257648	±	2061.26
		13	25	24-26	0.606562	0.793994	1030.03	9.595	2708.81	±	46.59	7113.83	±	76.12	9822.64	±	89.2462		7746.24	±	133.231	7644.21	±	81.7953	15390.5	±	156.336	1.01335	53287.5	±	916.515	139943	±	1497.43	193230	±	1755.64		152383	±	2620.91	150376	±	1609.07	302760	±	3075.43
		14	27	26-28	0.650768	0.823277	883.616	13.374	1456.72	±	29.57	3872.12	±	49.18	5328.84	±	57.3852		4165.71	±	84.5598	4160.81	±	52.8467	8326.52	±	99.7152	1.00118	25436.7	±	516.34	67613.4	±	858.762	93050.1	±	1002.04		72739.9	±	1476.55	72654.4	±	922.788	145394	±	1741.19
		15	29	28-30	0.631063	0.810471	947.647	9.759	530.56	±	14.87	1393.94	±	24.39	1924.5	±	28.5655		1517.21	±	42.523	1497.87	±	26.2084	3015.08	±	49.9508	1.01292	9787.16	±	274.305	25713.8	±	449.919	35501	±	526.944		27987.8	±	784.415	27630.9	±	483.463	55618.8	±	921.435
		16	31	30-32	0.642508	0.817955	910.223	14.1621	327.14	±	8.18	850.19	±	13.18	1177.33	±	15.5121		935.505	±	23.3919	913.577	±	14.1627	1849.08	±	27.3452	1.024	5847.5	±	146.214	15196.8	±	235.587	21044.3	±	277.272		16721.8	±	418.121	16329.8	±	253.152	33051.6	±	488.785
		17	33	32-34	0.65716	0.827349	863.256	8.647	272.44	±	8.75	701.02	±	14.16	973.46	±	16.6454		779.082	±	25.0219	753.286	±	15.2157	1532.37	±	29.2851	1.03425	4670.17	±	149.993	12016.9	±	242.731	16687.1	±	285.335		13355	±	428.926	12912.8	±	260.828	26267.9	±	502.005
		18	35	34-36	0.661593	0.83015	849.25	26.126	105.58	±	5.62	263.63	±	8.67	369.21	±	10.3321		301.922	±	16.0712	283.285	±	9.31641	585.207	±	18.5763	1.06579	1786.45	±	95.0924	4460.71	±	146.7	6247.17	±	174.824		5108.62	±	271.931	4793.29	±	157.637	9901.91	±	314.318
		19	37	36-38	0.644385	0.819171	904.147	8.878	66.06	±	4.34	184.53	±	6.38	250.59	±	7.71622		188.908	±	12.4109	198.288	±	6.85567	387.196	±	14.1785	0.952697	1174.6	±	77.1684	3281.08	±	113.441	4455.68	±	137.2		3358.93	±	220.675	3525.71	±	121.899	6884.64	±	252.104
		20	39	38-40	0.660281	0.829323	853.385	24.022	28.78	±	1.51	75.99	±	2.25	104.77	±	2.70972		82.3006	±	4.31807	81.6556	±	2.41775	163.956	±	4.94886	1.0079	488.856	±	25.6488	1290.76	±	38.2184	1779.62	±	46.0272		1397.95	±	73.3465	1387	±	41.0678	2784.95	±	84.0611
		21	41	40-42	0.677334	0.839947	800.263	8.377	40.43	±	2.53	109.47	±	3.69	149.9	±	4.47404		115.616	±	7.23491	117.632	±	3.96511	233.247	±	8.25021	0.98286	652.269	±	40.8173	1766.11	±	59.5319	2418.38	±	72.181		1865.26	±	116.723	1897.79	±	63.9704	3763.05	±	133.103
		22	43	42-44	0.674586	0.838253	808.733	12.117	9.05	±	1.36	32.04	±	2.13	41.09	±	2.52715		25.8798	±	3.88912	34.4288	±	2.28881	60.3086	±	4.51264	0.751691	147.25	±	22.1282	521.314	±	34.6566	668.564	±	41.1186		421.083	±	63.2788	560.181	±	37.2405	981.264	±	73.4238
		23	45	44-46	0.659117	0.828588	857.06	8.105		nd		10.37	±	1.34	10.37	±	1.34			nd		11.1432	±	1.43991	11.1432	±	1.43991	-		-		176.748	±	22.8391	176.748	±	22.8391			-		189.925	±	24.542	189.925	±	24.542
		24	47	46-48	0.656125	0.826693	866.537	15.312		nd		3.21	±	0.74	3.21	±	0.74			nd		3.44933	±	0.795172	3.44933	±	0.795172	-		-		55.1919	±	12.7234	55.1919	±	12.7234			-		59.3068	±	13.672	59.3068	±	13.672
		25	49	48-50	0.675603	0.838881	805.593	9.32	1.28	±	0.455	4.57	±	0.69	5.85	±	0.826514		3.66035	±	1.30114	4.91072	±	0.741444	8.57107	±	1.49757	0.745378	20.7614	±	7.38003	74.1247	±	11.1917	94.8861	±	13.4059		59.3703	±	21.1043	79.6512	±	12.0261	139.021	±	24.2903
		26	51	50-52	0.657963	0.827858	860.71	14.537		±			±			±				±			±			±				±			±			±				±			±			±
		27	53	52-54	0.660277	0.82932	853.399	23.389		±			±			±				±			±			±				±			±			±				±			±			±
		28	55	54-56	0.656519	0.826942	865.288	13.645		±			±			±				±			±			±				±			±			±				±			±			±
		29	57	56-58	0.651705	0.823876	880.619	9.068		±			±			±				±			±			±				±			±			±				±			±			±
		30	59.1	58-60.2	0.646009	0.820219	988.794	15.055		±			±			±				±			±			±				±			±			±				±			±			±
		u	65.3	60.2-70.4	0.665027	0.832307	922.31	9.649		±			±			±				±			±			±				±			±			±				±			±			±
		Sampling Date:	2015-11-13
	Point	Sample No.	Mean Depth, cm	Depth, cm	Water Content	Porosity	Mass, mg･cm-2	Particle Size, ×10-6m	Radiocesium Activity, Bq･kg-1																			134Cs/137Cs Ratio	Inventory, Bq･m-2
									Detected										Corrected										Detected										Corrected
									134Cs			137Cs			134+137Cs				134Cs			137Cs			134+137Cs				134Cs			137Cs			134+137Cs				134Cs			137Cs			134+137Cs
	S1	1	1	0-2	0.749307	0.881969	590.155	10.489	382.8	±	14.05	1608.7	±	27.83	1991.5	±	31.1755		1839.24	±	67.5061	1791.13	±	30.986	3630.37	±	74.2779	1.02686	4798.27	±	176.112	20164.5	±	348.839	24962.8	±	390.774		23054.3	±	846.166	22451.2	±	388.399	45505.5	±	931.048
		2	3	2-4	0.653091	0.824762	876.192	18.577	270.57	±	10.12	1173.32	±	20.65	1443.89	±	22.9965		1300.01	±	48.6236	1306.38	±	22.9918	2606.39	±	53.7855	0.995125	4693.15	±	175.536	20351.7	±	358.183	25044.9	±	398.883		22549.2	±	843.397	22659.7	±	398.802	45208.9	±	932.932
		3	5	4-6	0.503396	0.71705	1414.75	18.609	130.58	±	5.72	556.83	±	11.03	687.41	±	12.4249		627.398	±	27.4829	619.976	±	12.2808	1247.37	±	30.102	1.01197	3242.33	±	142.029	13826.2	±	273.877	17068.5	±	308.514		15578.4	±	682.407	15394.1	±	304.936	30972.6	±	747.439
		4	7	6-8	0.574823	0.771685	1141.58		30.79	±	3.25	129.26	±	5.8	160.05	±	6.6485		147.937	±	15.6153	143.918	±	6.45774	291.855	±	16.8979	1.02792	654.56	±	69.0913	2747.92	±	123.301	3402.48	±	141.339		3144.97	±	331.963	3059.54	±	137.284	6204.51	±	359.23
		5	9	8-10	0.606374	0.793866	1030.67		5.73	±	1.45	20.51	±	2.32	26.24	±	2.73585		27.531	±	6.96682	22.8359	±	2.58309	50.3669	±	7.43028	1.2056	112.774	±	28.5379	403.663	±	45.6606	516.437	±	53.8452		541.845	±	137.116	449.44	±	50.8386	991.285	±	146.237
		6	11	10-12	0.634737	0.812888	935.562		0.87	±	0.45	7.63	±	0.95	8.5	±	1.05119		4.18009	±	2.16212	8.49526	±	1.05773	12.6754	±	2.40698	0.49205	15.8889	±	8.21842	139.348	±	17.35	155.237	±	19.198		76.3417	±	39.4871	155.15	±	19.3175	231.492	±	43.959
		7	13	12-14	0.642665	0.818057	909.713			nd		2.1	±	0.94	2.1	±	0.94			nd		2.33815	±	1.0466	2.33815	±	1.0466	-		-		37.5202	±	16.7947	37.5202	±	16.7947			-		41.7751	±	18.6993	41.7751	±	18.6993
		8	15	14-16	0.650566	0.823147	884.263			nd			nd			nd				nd			nd			nd		-		-			-			-				-			-			-
		9	17	16-18	0.662211	0.830539	847.305			±			±			±				±			±			±				±			±			±				±			±			±
		10	19	18-20	0.660945	0.829742	851.29			±			±			±				±			±			±				±			±			±				±			±			±
		11	21	20-22	0.662069	0.83045	847.751			±			±			±				±			±			±				±			±			±				±			±			±
		12	23	22-24	0.648195	0.821627	891.867			±			±			±				±			±			±				±			±			±				±			±			±
		13	25	24-26	0.649987	0.822776	886.119			±			±			±				±			±			±				±			±			±				±			±			±
		14	27	26-28	0.651063	0.823465	882.673			±			±			±				±			±			±				±			±			±				±			±			±
		15	29	28-30	0.655141	0.826067	869.665			±			±			±				±			±			±				±			±			±				±			±			±
		16	31	30-32	0.683864	0.843945	780.276			±			±			±				±			±			±				±			±			±				±			±			±
		17	33	32-34	0.670131	0.835493	822.537			nd		5.2	±	1.6	5.2	±	1.6			nd		5.78969	±	1.78144	5.78969	±	1.78144	-		-		85.7661	±	26.3896	85.7661	±	26.3896			-		95.4922	±	29.3822	95.4922	±	29.3822
		18	35	34-36	0.652613	0.824456	877.72			±			±			±				±			±			±				±			±			±				±			±			±
		19	37	36-38	0.635871	0.813631	931.844			±			±			±				±			±			±				±			±			±				±			±			±
		20	39	38-40	0.585583	0.779375	1103.13			±			±			±				±			±			±				±			±			±				±			±			±
		21	41	40-42	0.643032	0.818295	908.525			±			±			±				±			±			±				±			±			±				±			±			±
		22	43	42-44	0.663758	0.831511	842.444			±			±			±				±			±			±				±			±			±				±			±			±
		23	45	44-46	0.658761	0.828363	858.187			±			±			±				±			±			±				±			±			±				±			±			±
		24	47	46-48	0.633961	0.812378	938.11			±			±			±				±			±			±				±			±			±				±			±			±
		25	49	48-50	0.639687	0.816123	919.387			±			±			±				±			±			±				±			±			±				±			±			±
		26	51	50-52	0.515577	0.726834	1365.83			±			±			±				±			±			±				±			±			±				±			±			±
		27	53	52-54	0.472851	0.691595	1542.03			±			±			±				±			±			±				±			±			±				±			±			±
		28	55	54-56	0.590267	0.782682	1086.59			±			±			±				±			±			±				±			±			±				±			±			±
		29	57	56-58	0.551282	0.754386	1228.07			nd			nd			nd				nd			nd			nd		-		-			-			-				-			-			-
		Sampling Date:	2016-06-25
	Point	Sample No.	Mean Depth, cm	Depth, cm	Water Content	Porosity	Mass, mg･cm-2	Particle Size, ×10-6m	Radiocesium Activity, Bq･kg-1																			134Cs/137Cs Ratio	Inventory, Bq･m-2
									Detected										Corrected										Detected										Corrected
									134Cs			137Cs			134+137Cs				134Cs			137Cs			134+137Cs				134Cs			137Cs			134+137Cs				134Cs			137Cs			134+137Cs
	S1	01	1	0-2	0.845573	0.931921	340.393	18.32	308.96	±	18.29	1698.92	±	37.72	2007.88	±	41.9204		1826.55	±	108.129	1918.62	±	42.5978	3745.17	±	116.217	0.952011	2385.59	±	141.223	13117.9	±	291.249	15503.5	±	323.682		14103.4	±	834.901	14814.3	±	328.913	28917.7	±	897.354
		02	3	2-4	0.796764	0.907416	462.922	28.087	307.35	±	12.2	1528.5	±	27.21	1835.85	±	29.8199		1817.03	±	72.1254	1726.16	±	30.7287	3543.19	±	78.3985	1.05264	3123.23	±	123.974	15532.3	±	276.503	18655.6	±	303.024		18464.3	±	732.925	17540.9	±	312.26	36005.2	±	796.672
		03	5	4-6	0.797446	0.907769	461.154	31.035	326.86	±	14.45	1568.35	±	31.05	1895.21	±	34.2477		1932.37	±	85.4272	1771.16	±	35.0653	3703.53	±	92.3438	1.09102	3310.35	±	146.346	15883.8	±	314.466	19194.2	±	346.851		19570.5	±	865.183	17937.9	±	355.132	37508.4	±	935.232
		04	7	6-8	0.788803	0.903263	483.687	17.108	300.19	±	13.12	1466.96	±	27.73	1767.15	±	30.6771		1774.7	±	77.5644	1656.66	±	31.316	3431.36	±	83.6476	1.07125	3169.97	±	138.546	15490.9	±	292.825	18660.9	±	323.947		18740.6	±	819.07	17494.2	±	330.693	36234.7	±	883.308
		05	9	8-10	0.77296	0.894862	525.691	17.122	293.86	±	17.75	1590.83	±	39.93	1884.69	±	43.6975		1737.28	±	104.937	1796.55	±	45.0936	3533.83	±	114.215	0.967006	3335.89	±	201.498	18059.1	±	453.284	21395	±	496.052		19721.5	±	1191.24	20394.4	±	511.902	40115.9	±	1296.57
		06	11	10-12	0.759305	0.887471	562.647	17.194	346.11	±	13.67	1795.21	±	30.7	2141.32	±	33.6059		2046.17	±	80.8159	2027.36	±	34.67	4073.54	±	87.9388	1.00928	4165.36	±	164.515	21604.9	±	369.468	25770.3	±	404.44		24625.2	±	972.601	24398.8	±	417.246	49024.1	±	1058.32
		07	13	12-14	0.747943	0.881213	593.937	19.344	362.08	±	16.11	1757.4	±	35.85	2119.48	±	39.3034		2140.59	±	95.241	1984.66	±	40.486	4125.25	±	103.489	1.07857	4563.23	±	203.032	22148.2	±	451.812	26711.5	±	495.334		26977.5	±	1200.31	25012.4	±	510.239	51989.8	±	1304.25
		08	15	14-16	0.738883	0.87615	619.251	20.171	367.95	±	15.23	1825.64	±	33.59	2193.59	±	36.8814		2175.29	±	90.0385	2061.73	±	37.9338	4237.02	±	97.7031	1.05508	4803.89	±	198.84	23835.2	±	438.545	28639.1	±	481.518		28400.2	±	1175.53	26917.6	±	495.257	55317.8	±	1275.6
		09	17	16-18	0.684145	0.844116	779.419	16.821	349.81	±	16.62	1718.4	±	35.91	2068.21	±	39.5696		2068.05	±	98.2561	1940.62	±	40.5538	4008.67	±	106.296	1.06566	5524.45	±	262.475	27138.2	±	567.117	32662.7	±	624.912		32660.1	±	1551.73	30647.7	±	640.455	63307.8	±	1678.71
		10	19	18-20	0.614248	0.799231	1003.85	17.511	308.82	±	14.64	1548.35	±	31.74	1857.17	±	34.9536		1825.72	±	86.5505	1748.58	±	35.8445	3574.3	±	93.6793	1.04412	5956.4	±	282.371	29864	±	612.189	35820.4	±	674.172		35213.7	±	1669.35	33725.9	±	691.355	68939.6	±	1806.85
		11	21	20-22	0.606389	0.793876	1030.62	12.275	280.67	±	12.41	1526.78	±	27.48	1807.45	±	30.1523		1659.3	±	73.3669	1724.22	±	31.0336	3383.52	±	79.6605	0.962348	5523.74	±	244.236	30047.9	±	540.822	35571.6	±	593.413		32655.9	±	1443.9	33933.6	±	610.759	66589.5	±	1567.76
		12	23	22-24	0.604953	0.792891	1035.55		187.39	±	7.18	983.67	±	15.74	1171.06	±	17.3003		1107.83	±	42.4476	1110.88	±	17.7755	2218.71	±	46.0192	0.997262	3701.39	±	141.822	19429.8	±	310.902	23131.2	±	341.721		21882.3	±	838.438	21942.4	±	351.107	43824.7	±	908.986
		13	25	24-26	0.61553	0.800098	999.51		42.11	±	2	215.5	±	4.2	257.61	±	4.65188		248.951	±	11.8238	243.368	±	4.74313	492.319	±	12.7397	1.02294	809.502	±	38.447	4142.67	±	80.7388	4952.17	±	89.4255		4785.71	±	227.296	4678.39	±	91.1797	9464.1	±	244.902
		14	27	26-28	0.638554	0.815385	923.077		4.35	±	1.65	16.81	±	4.2253	21.16	±	4.53604		25.7168	±	9.75466	18.9838	±	4.7717	44.7007	±	10.8592	1.35467	78.6145	±	29.8193	303.795	±	76.3608	382.41	±	81.9766		464.762	±	176.289	343.081	±	86.2356	807.843	±	196.251
		15	29	28-30	0.634802	0.812931	935.347		1.36	±	0.95	7.21	±	1.46	8.57	±	1.74187		8.04021	±	5.61632	8.14238	±	1.6488	16.1826	±	5.85334	0.987452	24.8334	±	17.3469	131.654	±	26.6594	156.487	±	31.8063		146.813	±	102.553	148.679	±	30.107	295.492	±	106.881
		16	31	30-32	0.649743	0.82262	886.899		0.94	±	0.47	5.24	±	1.31	6.18	±	1.39176		5.5572	±	2.7786	5.91762	±	1.47941	11.4748	±	3.1479	0.939094	16.4621	±	8.23104	91.7673	±	22.9418	108.229	±	24.3737		97.3224	±	48.6612	103.634	±	25.9086	200.957	±	55.1287
		17	33	32-34	0.646733	0.820686	896.57			nd			nd			nd				nd			nd			nd		-		-			-			-				-			-			-
		18	35	34-36	0.65266	0.824486	877.568			±			±			±				±			±			±				±			±			±				±			±			±
		19	37	36-38	0.647477	0.821165	894.177			nd			nd			nd				nd			nd			nd		-		-			-			-				-			-			-
		20	39	38-40	0.645952	0.820182	899.09			±			±			±				±			±			±				±			±			±				±			±			±
		21	41	40-42	0.645982	0.820202	898.991			nd			nd			nd				nd			nd			nd		-		-			-			-				-			-			-
		22	43	42-44	0.639244	0.815834	920.829			±			±			±				±			±			±				±			±			±				±			±			±
		23	45	44-46	0.683158	0.843514	782.429			±			±			±				±			±			±				±			±			±				±			±			±
		24	47	46-48	0.665242	0.832442	837.79			±			±			±				±			±			±				±			±			±				±			±			±
		25	49	48-50	0.652413	0.824329	878.356			±			±			±				±			±			±				±			±			±				±			±			±
		26	51	50-52	0.64727	0.821032	894.842			±			±			±				±			±			±				±			±			±				±			±			±
		27	53	52-54	0.597515	0.787749	1061.25			nd			nd			nd				nd			nd			nd		-		-			-			-				-			-			-
		28	55	54-56	0.604336	0.792466	1037.67			±			±			±				±			±			±				±			±			±				±			±			±
		29	57	56-58	0.607942	0.794939	1025.3			±			±			±				±			±			±				±			±			±				±			±			±
		30	58.75	58-59.5	0.595824	0.786572	800.354			±			±			±				±			±			±				±			±			±				±			±			±
