# Supplementary material for: Spatiotemporal distribution and fluctuation of radiocesium in Tokyo Bay in the five years following the Fukushima Daiichi Nuclear Power Plant (FDNPP) accident
Source: PLoS One. 2018 Mar 1;13(3):e0193414. doi: 10.1371/journal.pone.0193414 (PMC5832246; doi:10.1371/journal.pone.0193414)
Supplement: S6 Table — a: X (Old-Edogawa estuary), Y (Off the Old-Edogawa estuary), Z (Center of Tokyo Bay), V (Tamagawa estuary), W (Sumidagawa estuary). b: Value on sampling date. c: Corrected values were corrected for radioactive decay on March 16, 2011. d: Weighted average value of the decay corrected radiocesium activity for multiple samples from the same site. e: Ratio for the decay corrected value. f: Value for samples whose counting error of the decay corrected total radiocesium activity was within 5%. The background concentration of heavy metal was assumed to be Zn 100 mg⋅kg-1, Hg 40 μg⋅kg-1, and Pb 10 mg⋅kg-1. (XLSX) [file pone.0193414.s011.xlsx]

## Sheet: Sheet1
					2011-03-16
		S6 Table. Radiocesium activity, anthropogenic heavy metal concentration, and particle size in the surface sediment collected from the Tokyo Bay water system. a: X (Old-Edogawa estuary), Y (Off the Old-Edogawa estuary), Z (Center of Tokyo Bay), V (Tamagawa estuary), W (Sumidagawa estuary). b: Value on sampling date. c: Corrected values were corrected for radioactive decay on March 16, 2011. d: Wei…
		Areaa)	Site	Water Depth, m	Sampling Date	Radiocesium Activity, Bqkg-1																						134Cs/137Cs Ratioe)			Particle Size, ×-6m	Anthropogenic					134+137Cs activity		134Cs/137Cs Ratio
						Detectedb)										Correctedc)									Weighted Averaged)							Zn, mg･kg-1	Hg, μg･kg-1	Pb, mg･kg-1			Weighted Ave. Calculated		Weighted Ave. Calculated
						134Cs			137Cs			134+137Cs				134Cs			137Cs			134+137Cs			134+137Cs												1/(σ^2)	R*(1/σ^2)	1/(σ^2)	R*(1/σ^2)	σ/R(%)
		E	E1	1	2011-12-03	67.38	±	3.23	81.23	±	3.6	148.61	±	4.83662		85.7833	±	4.1122	82.5836	±	3.65999	168.367	±	5.50506	120.402	±	2.34275	1.03875	±	0.0678143	60.4	22.7	nd	2.2			0.0329971	5.55562	217.449	225.874	3.26968
					2012-04-03	80.94	±	3.18	112.52	±	3.62	193.46	±	4.81838		115.31	±	4.53036	115.279	±	3.70875	230.589	±	5.85483				1.00027	±	0.050794	31.2	28.1	7.6	2.4			0.0291724	6.72684	387.592	387.698	2.53907
					2014-03-24	14.6799	±	1.105	37.7861	±	1.605	52.466	±	1.9486		40.6093	±	3.05678	40.5113	±	1.72075	81.1206	±	3.50784				1.00242	±	0.0866397	17.2	13.4	1.84	nd			0.0812683	6.59253	133.219	133.542	4.32423
					2015-11-11	24.52	±	2.18	106.36	±	3.84	130.88	±	4.41565		117.594	±	10.455	118.407	±	4.27493	236.001	±	11.2952				0.993141	±	0.0952998	18.3	23.5	10.3	3.2			0.00783814	1.84981	110.107	109.352	4.78608
					2016-06-23	3.2	±	0.9	18	±	1.8	21.2	±	2.01246		18.8833	±	5.31093	20.3251	±	2.03251	39.2084	±	5.68657				0.929061	±	0.277324	61.2	1.8	nd	nd			0.0309243	1.21249			14.5034
			E2	1	2011-12-03	136.11	±	4.49	165.34	±	5.14	301.45	±	6.82493		173.285	±	5.71634	168.095	±	5.22565	341.381	±	7.74493	203.291	±	3.36377	1.03088	±	0.0467277	43.1	77.5	33.9	6.3			0.0166711	5.69119	457.985	472.126	2.26871
					2012-04-03	83.32	±	4.49	115.45	±	5.26	198.77	±	6.91576		118.701	±	6.39664	118.281	±	5.38896	236.982	±	8.36408				1.00356	±	0.0708184	34.6	45.5	4.7	2			0.0142943	3.38749	199.392	200.101	3.52942
					2014-03-24	67.8966	±	2.61	171.766	±	3.895	239.662	±	4.68862		187.824	±	7.2201	184.153	±	4.17591	371.977	±	8.34074				1.01993	±	0.0455203	65.2	108.9	75	9.7			0.0143744	5.34696	482.602	492.22	2.24227
					2015-11-12	16.95	±	1.56	70.64	±	2.77	87.59	±	3.17907		81.3647	±	7.48844	78.6458	±	3.08393	160.011	±	8.0986				1.03457	±	0.103499	43.2	64	14.6	4			0.0152469	2.43966			5.06129
					2016-06-23	2.98	±	0.95	19.52	±	1.89	22.5	±	2.11533		17.5851	±	5.60598	22.0415	±	2.13414	39.6266	±	5.99846				0.797817	±	0.26581	109	8.8	nd	nd			0.027792	1.1013			15.1375
			E3	0.5	2011-12-03	255.24	±	5.1	308.6	±	5.83	563.84	±	7.7459		324.953	±	6.49295	313.742	±	5.92715	638.695	±	8.79144	222.038	±	3.5228	1.03573	±	0.0284807	23.3	61.7	28.5	7.7			0.0129384	8.26368	1232.82	1276.87	1.37647
					2012-04-03	103.76	±	4.55	140.89	±	5.39	244.65	±	7.05369		147.821	±	6.48211	144.344	±	5.52215	292.165	±	8.51539				1.02408	±	0.0595953	36	27.6	28	3.3			0.0137908	4.0292	281.563	288.345	2.91458
					2014-03-24	28.0961	±	2.27	72.0973	±	3.195	100.193	±	3.9193		77.7229	±	6.27955	77.2969	±	3.42542	155.02	±	7.15306				1.00551	±	0.0926572	53.5	43.5	26	2.8			0.0195441	3.02973	116.477	117.119	4.61429
					2015-11-12	6.54	±	1.16	27.33	±	1.71	33.87	±	2.06633		31.3938	±	5.56832	30.4274	±	1.9038	61.8212	±	5.88478				1.03176	±	0.194056	13.4	7.5	nd	nd			0.0288761	1.78516			9.51904
					2016-06-23	12.2	±	2.2	64.1	±	3.5	76.3	±	4.13401		71.9926	±	12.9823	72.3801	±	3.95211	144.373	±	13.5705				0.994646	±	0.187404	50.3	57.9	36.7	8.2			0.00543011	0.783959			9.39963
			E4	1	2011-12-03	206.74	±	4.98	259.42	±	5.68	466.16	±	7.55399		263.206	±	6.34017	263.743	±	5.77465	526.949	±	8.5758	198.666	±	3.70333	0.997966	±	0.0324858	14.9	41.5	nd	nd			0.0135972	7.16505	947.574	945.646	1.62744
					2012-04-02	210.41	±	7.35	291.49	±	8.85	501.9	±	11.5041		299.482	±	10.4615	298.618	±	9.06641	598.1	±	13.8435				1.0029	±	0.0464161	124.8	90.8	19.3	6.7			0.00521807	3.12093	464.154	465.498	2.31458
					2014-03-24	58.6225	±	3.77	144.002	±	5.875	202.624	±	6.98058		162.169	±	10.429	154.387	±	6.2987	316.556	±	12.1835				1.0504	±	0.0799978	30.6	101.8	14.5	4.1			0.00673681	2.13257	156.259	164.134	3.84878
					2015-11-12	4.59	±	1.61	21.7	±	1.8	26.29	±	2.41497		22.0333	±	7.72845	24.1593	±	2.004	46.1926	±	7.98404				0.911999	±	0.328718	14.2	11.8	nd	nd			0.0156875	0.724647			17.2842
					2016-06-24	4.3	±	0.91	15.04	±	1.45	19.34	±	1.7119		25.3978	±	5.37489	16.9839	±	1.63741	42.3817	±	5.61877				1.49541	±	0.347763	104.9	3.6	nd	nd			0.0316751	1.34244			13.2575
																Weighted Average (n=20)						170.445	±	1.53561
		E	E5	0.5	2011-12-03	163.53	±	4.84	200.24	±	5.33	363.77	±	7.19962		208.194	±	6.16194	203.577	±	5.41882	411.771	±	8.20567	581.24	±	7.63619	1.02268	±	0.0407088	181.4	18.1	nd	nd			0.0148516	6.11544	603.426	617.114	1.99277
					2014-03-24	363.38	±	7.79	904.702	±	12.34	1270	±	14.5931		1010	±	21.5496	969.948	±	13.23	1980	±	25.2867				1.04129	±	0.0263692	67	130.9	27.8	6			0.00156392	3.09656	1438.15	1497.54	1.27711
					2016-06-24	87.82	±	5.75	449.46	±	12.81	537.28	±	14.0413		518.706	±	33.9622	507.551	±	14.4656	1030	±	36.9146				1.02198	±	0.0729786	17.2	138.9	24.9	7.4			0.000733844	0.75586	187.763	191.89	3.58394
			E6	2	2011-12-03	399.54	±	7.23	500.07	±	8.4	899.61	±	11.083		508.665	±	9.20471	508.403	±	8.53997	1020	±	12.5562	697.402	±	5.86141	1.00052	±	0.0247032	24.7	75.5	27.6	4.4			0.00634285	6.46971	1638.68	1639.52	1.231
					2012-04-03	299.91	±	6.39	399.84	±	7.52	699.75	±	9.86826		427.264	±	9.10345	409.643	±	7.70437	836.907	±	11.926				1.04302	±	0.0296423	75	78.6	36.4	4.9			0.00703086	5.88417	1138.09	1187.05	1.42501
					2014-03-24	272.162	±	6.15	676.051	±	9.815	948.213	±	11.5826		752.887	±	17.0129	724.807	±	10.5229	1480	±	20.0042				1.03874	±	0.0278993	21	172.1	72.8	16.9			0.00249895	3.69844	1284.73	1334.5	1.35164
					2015-11-12	28.68	±	1.86	130.2	±	3.69	158.88	±	4.13228		137.672	±	8.92852	144.956	±	4.1082	282.628	±	9.82831				0.949751	±	0.0672193	53.4	36.3	16.9	2.5			0.0103524	2.92588	221.316	210.195	3.47747
					2016-06-24	39.7	±	2.91	198.28	±	6.36	237.98	±	6.99412		234.487	±	17.1878	223.907	±	7.182	458.394	±	18.628				1.04725	±	0.0837914	58.7	95.6	29.2	8			0.00288182	1.32101	142.43	149.16	4.06376
			E7	2.5	2011-12-03	435.36	±	8.18	576.04	±	9.5	1010	±	12.5364		554.269	±	10.4142	585.639	±	9.6583	1140	±	14.2035	881.476	±	9.661	0.946434	±	0.0236611	21.9	113.8	44.1	12.1			0.00495692	5.65089	1786.2	1690.53	1.24592
					2012-04-03	213.91	±	7.34	288.15	±	8.79	502.06	±	11.4516		304.745	±	10.4569	295.215	±	9.00551	599.96	±	13.8002				1.03228	±	0.0473948	63.5	91.8	43.5	8			0.00525086	3.1503	445.184	459.555	2.30019
					2016-07-11	104.04	±	6.76	568.01	±	16.07	672.05	±	17.4339		624.213	±	40.5583	642.111	±	18.1665	1270	±	44.4409				0.972127	±	0.068892	13.8	211.4	69.1	18.1			0.000506331	0.64304	210.699	204.826	3.49928
			E8		2012-04-03	252.53	±	9.08	338.32	±	10.56	590.85	±	13.927		359.764	±	12.9357	346.615	±	10.8189	706.379	±	16.8636				1.03794	±	0.0494204	20.4	108.4	89.8	10.4			0.0035164	2.48391	409.437	424.97	2.38733
			E9		2012-04-03	162.73	±	5.65	226.18	±	6.49	388.91	±	8.6048		231.832	±	8.04922	231.725	±	6.64912	463.557	±	10.4403				1.00046	±	0.0450632	13.4	47.3	10.5	4			0.00917425	4.25279	492.443	492.669	2.25222
			E10		2012-04-03	45.51	±	2.69	66.73	±	3.16	112.24	±	4.1499		64.8354	±	3.83228	68.366	±	3.23748	133.201	±	5.01674				0.948356	±	0.0718266	12.1	10.9	nd	1			0.0397336	5.29257	193.834	183.824	3.76628
																Weighted Average (n=14)						472.972	±	3.02345
		S	S5	0.5	2014-04-29	1080	±	13.08	2870	±	21.57	3950	±	25.226		3090	±	37.4042	3080	±	23.1782	6170	±	44.0034				1.00325	±	0.0142997	12.6	88.1	nd	nd			0.000516449	3.18649	4890.41	4906.29	0.713184
			S4	1.5	2014-04-29	544.81	±	7.55	1460	±	11.97	2010	±	14.1522		1560	±	21.5903	1570	±	12.8624	3130	±	25.1314				0.993631	±	0.0159806	17.8	102.6	nd	2.7			0.00158332	4.95579	3915.75	3890.8	0.802919
			S6	1.5	2014-04-29	283.52	±	7.84	732.86	±	12.27	1020	±	14.5609		810.767	±	22.4196	787.5	±	13.1848	1600	±	26.0092				1.02955	±	0.0332811	33.8	128.6	6.3	4.5			0.00147824	2.36519	902.828	929.503	1.62558
			S3	2.5	2014-04-29	411.76	±	5.47	1100	±	8.68	1510	±	10.2598		1180	±	15.6423	1180	±	9.32715	2360	±	18.212				1	±	0.0154339	15	200.8	nd	8.2			0.00301499	7.11537	4198.07	4198.07	0.771694
			S2	2.5	2014-04-29	1390	±	17.75	3720	±	29.3	5110	±	34.2572		3980	±	50.7587	4000	±	31.4845	7980	±	59.7304				0.995	±	0.0149119	11.9	333.5	41.7	17.5			0.000280291	2.23672	4497.12	4474.63	0.748502
2014-04-29	1-3		S1	3	2014/4/291)	2300	±	31.05	5890	±	49.91	8190	±	58.7802		6580	±	88.792	6330	±	53.6311	12900	±	103.732				1.03949	±	0.0165628	13.4	417.9	95.2	33.8			9.2934e-05	1.19885	3645.28	3789.24	0.804124
2014-04-29	4-6				2014/4/292)	2700	±	35.73	7230	±	59.36	9930	±	69.2838		7720	±	102.175	7770	±	63.7857	15500	±	120.451				0.993565	±	0.0154741	12.7	397.2	98.7	31.3			6.89257e-05	1.06835	4176.27	4149.39	0.777102
2014-04-29	11-13				2014/4/293)	4700	±	41.92	12500	±	68.66	17200	±	80.4455		13400	±	119.876	13400	±	73.7791	26800	±	140.761				1	±	0.0105046	13.4	462.5	74.9	32.5			5.04701e-05	1.3526	9062.41	9062.41	0.525228
2014-04-29	15-17				2014/4/294)	746.19	±	12.68	1950	±	20.69	2700	±	24.2664		2130	±	36.2603	2100	±	22.2326	4230	±	42.5335				1.01429	±	0.0203335	10.9	453.7	112	34.7			0.000552761	2.33818	2418.66	2453.21	1.00552
2015-11-13					2015/11/135)	441.98	±	9.94	1890	±	19.79	2330	±	22.14		2120	±	47.7588	2100	±	22.0342	4220	±	52.5967				1.00952	±	0.0250881	10.5	376.4	89.2	26.9			0.00036148	1.52544	1588.79	1603.92	1.24637
2016-06-24					2016/6/246)	697.46	±	18.84	3520	±	40.34	4220	±	44.5226		4120	±	111.278	3980	±	45.5538	8100	±	120.241				1.03518	±	0.0303662	18.3	431.7	85.6	33.5			6.91662e-05	0.560246	1084.48	1122.62	1.48446
																Weighted Average (n=11)						3460	±	11.1324
		X	A3	3	2011-10-01	131.94	±	3.79	153.83	±	4.21	285.77	±	5.66464		158.501	±	4.55296	155.773	±	4.26318	314.274	±	6.23732	416.294	±	4.27589	1.01751	±	0.0403701	9.3	164.6	161.7	22.2			0.0257042	8.07816	613.593	624.337	1.98468
					2011-10-01	176.7	±	4.82	201.85	±	5.19	378.55	±	7.08297		212.271	±	5.79031	204.4	±	5.25556	416.671	±	7.81975				1.03851	±	0.0389296	15.8	182.8	152	17.2			0.0163536	6.81408	659.843	685.254	1.87672
					2011-10-01	262.63	±	5.44	303.98	±	5.96	566.61	±	8.0694		315.5	±	6.53512	307.82	±	6.03528	623.319	±	8.89564				1.02495	±	0.029233	9.7	191.4	194.2	18.9			0.012637	7.87692	1170.19	1199.38	1.42714
			01	5	2011-10-01	421.1	±	7.4	489.1	±	8.2	910.2	±	11.0454		505.871	±	8.88968	495.278	±	8.30358	1000	±	12.1645	810.215	±	5.65258	1.02139	±	0.0248072	7	169.4	164.6	31.1			0.00675786	6.75786	1624.97	1659.73	1.21645
					2011-12-03	401.3	±	7.26	500.3	±	8.41	901.6	±	11.1102		510.906	±	9.2429	508.637	±	8.55014	1020	±	12.5911				1.00446	±	0.0248056	11.1	154	111.9	17.7			0.00630771	6.43386	1625.17	1632.42	1.23442
					2012-11-01	384.4	±	5.1	649.9	±	9.5	1030	±	10.7824		665.805	±	8.83351	674.797	±	9.86394	1340	±	13.2412				0.986673	±	0.0194777	12.6	216.4	91.6	29.3			0.00570358	7.6428	2635.87	2600.74	0.988146
					2013-10-04	82	±	5.4	180.3	±	8.1	262.3	±	9.73499		193.762	±	12.76	191.229	±	8.591	384.992	±	15.3825				1.01325	±	0.0807741	8.3	189.3	103.9	17.4			0.00422615	1.62703	153.27	155.3	3.99555
					2014-03-25	73.58	±	5.9	177	±	7.2	250.58	±	9.3086		203.734	±	16.3363	189.777	±	7.71975	393.511	±	18.0685				1.07354	±	0.0965251	12.7	185.3	135.1	20.6			0.00306306	1.20535	107.33	115.223	4.59162
					2015-11-13	33.1	±	2.6	147	±	5.3	180.1	±	5.90339		159.036	±	12.4922	163.67	±	5.90103	322.706	±	13.8159				0.971684	±	0.0839818	11.3	203.9	137.3	23.3			0.00523895	1.69064	141.785	137.77	4.28126
			33	4.5	2011-12-03	348.4	±	3.9	422.6	±	4.44	771	±	5.90962		443.558	±	4.9652	429.642	±	4.51399	873.2	±	6.71038				1.03239	±	0.0158495	6.7	182.8	190.5	22.9			0.0222078	19.3918	3980.81	4109.74	0.768482
			02	4	2011-10-01	356	±	7.1	431.9	±	8	787.9	±	10.6963		427.666	±	8.52929	437.356	±	8.10105	865.021	±	11.7633	647.105	±	4.95229	0.977845	±	0.0266155	7.7	181.2	189.3	38			0.0072267	6.25125	1411.66	1380.38	1.35989
					2011-12-03	310.3	±	6.17	395.7	±	7	706	±	9.33107		395.051	±	7.8552	402.294	±	7.11665	797.345	±	10.5996				0.981997	±	0.0261351	6.1	165.8	166.2	19.5			0.0089007	7.09693	1464.04	1437.68	1.32936
					2012-11-01	221.58	±	5.73	364.17	±	7.22	585.75	±	9.21745		383.79	±	9.92471	378.121	±	7.4966	761.911	±	12.4378				1.01499	±	0.0330737	11.7	210	165.7	27.3			0.00646417	4.92513	914.186	927.892	1.63245
					2013-10-04	195.2	±	6	420.5	±	8.7	615.7	±	10.5683		461.249	±	14.1777	445.99	±	9.22737	907.239	±	16.916				1.03421	±	0.03832	9.6	273.8	213.7	28.6			0.00349464	3.17047	681.004	704.304	1.86456
					2014-03-25	108.29	±	5.48	278.06	±	8.78	386.35	±	10.3498		299.841	±	15.1734	298.132	±	9.4138	597.973	±	17.8564				1.00573	±	0.0599899	13.5	301.2	200.5	28.5			0.00313625	1.87539	277.871	279.464	2.98616
					2015-11-13	26.6	±	2	107.79	±	3.1	134.39	±	3.68917		127.805	±	9.60941	120.014	±	3.45155	247.819	±	10.2105				1.06492	±	0.0857268	16.9	143.9	128.1	20.4			0.00959196	2.37707	136.071	144.905	4.12014
					2016-07-12	29.39	±	3.51	154.88	±	7.18	184.27	±	7.99203		176.495	±	21.0785	175.096	±	8.1172	351.591	±	22.5875				1.00799	±	0.129134	19.3	194.4	168.1	24.1			0.00196004	0.689134			6.42435
			64	4	2012-11-01	155.9	±	7.1	259.9	±	9.5	415.8	±	11.86		270.028	±	12.2976	269.857	±	9.86394	539.885	±	15.7648	470.263	±	7.36143	1.00064	±	0.0584337	11.6	210.5	140	27.3			0.00402367	2.17232	292.868	293.055	2.92003
					2013-10-04	79.6	±	4.17	172.25	±	6.07	251.85	±	7.36436		188.091	±	9.85353	182.691	±	6.43795	370.783	±	11.7703				1.02956	±	0.0650026	24.5	158.3	115.2	17.7			0.00721817	2.67637	236.667	243.663	3.17444
					2014-03-25	95.61	±	4.95	238.55	±	7.65	334.16	±	9.11181		264.732	±	13.7059	255.77	±	8.20223	520.502	±	15.9727				1.03504	±	0.063034	8.6	254.3	215.1	28.3			0.00391959	2.04015	251.681	260.499	3.06872
					2015-11-13	56.2	±	3.3	245.6	±	6.5	301.8	±	7.28972		270.024	±	15.8555	273.452	±	7.23712	543.476	±	17.4291				0.987467	±	0.0636004	11.6	351.7	192.3	38.5			0.00329193	1.78908	247.218	244.12	3.20697
			65	5.5	2012-11-01	205	±	7.4	321.8	±	9.2	526.8	±	11.8068		355.073	±	12.8173	334.128	±	9.55245	689.201	±	15.9853	354.828	±	5.99267	1.06268	±	0.048934	15.7	255.1	193.1	34.9			0.00391341	2.69713	417.618	443.796	2.3194
					2013-10-04	50.3	±	3.3	110.6	±	4.3	160.9	±	5.42033		118.857	±	7.79776	117.304	±	4.56065	236.161	±	9.03353				1.01323	±	0.0772704	31.8	94.5	61	8.9			0.0122542	2.89397	167.484	169.701	3.82516
					2014-03-25	66.74	±	3.65	179.31	±	5.6	246.05	±	6.6845		184.795	±	10.1064	192.254	±	6.00425	377.048	±	11.7554				0.9612	±	0.0605354	20.4	194.2	144.7	15.6			0.00723642	2.72848	272.886	262.298	3.11775
					2015-11-13	37.8	±	2.9	152.5	±	5	190.3	±	5.78014		181.618	±	13.9336	169.794	±	5.56701	351.412	±	15.0046				1.06964	±	0.0892418	12.8	211	141.2	25			0.00444172	1.56087	125.564	134.307	4.26981
			04	6	2011-10-01	237.3	±	6.6	275.3	±	7.3	512.6	±	9.84124		285.071	±	7.92864	278.777	±	7.39221	563.848	±	10.8401	593.094	±	7.77373	1.02257	±	0.0392951	6.4	170.4	174.7	34.8			0.00851006	4.79838	647.625	662.244	1.92252
					2011-12-03	245.9	±	6.49	305.9	±	7.37	551.8	±	9.82023		313.062	±	8.2626	310.997	±	7.49281	624.059	±	11.154				1.00664	±	0.035973	8.6	211.5	242.2	28.3			0.00803776	5.01604	772.762	777.892	1.78734
			D	6.5	2011-08-20	166.85	±	6.84	193.1	±	7.58	359.95	±	10.2099		192.828	±	7.90495	195.022	±	7.65544	387.849	±	11.0043	466.136	±	4.95161	0.988749	±	0.0561195	12.8	248.5	238.3	27.9			0.00825805	3.20288	317.521	313.949	2.83725
					2012-04-02	178.71	±	5.78	248.39	±	6.79	427.1	±	8.91698		254.363	±	8.22684	254.464	±	6.95603	508.827	±	10.7735				0.999603	±	0.0423308	9.4	217.4	213.5	24.6			0.0086157	4.3839	558.067	557.845	2.11731
					2012-11-01	206.43	±	7.72	349.79	±	10.04	556.22	±	12.6649		357.549	±	13.3715	363.19	±	10.4246	720.74	±	16.955				0.984469	±	0.0464106	8.5	245	216.2	28.2			0.00347862	2.50718	464.265	457.054	2.35244
					2013-10-04	99.88	±	3.93	222.02	±	5.9	321.9	±	7.08907		236.012	±	9.28642	235.478	±	6.25764	471.49	±	11.198				1.00227	±	0.0475881	13.4	217	189.3	22.6			0.00797476	3.76002	441.575	442.576	2.37503
					2014-03-25	84.34	±	4.18	215.95	±	6.18	300.29	±	7.46088		233.527	±	11.5739	231.539	±	6.62612	465.065	±	13.3364				1.00859	±	0.0577216	12.9	228.3	216.2	25.5			0.00562239	2.61478	300.14	302.717	2.86764
					2015-11-13	38.7	±	3.08	161.43	±	6.9	200.13	±	7.55622		185.942	±	14.7985	179.737	±	7.68248	365.679	±	16.6738				1.03453	±	0.0934571	8.3	238.8	206.7	30.2			0.00359692	1.31532	114.492	118.445	4.55969
					2016-07-12	31.46	±	2.73	168.11	±	5.59	199.57	±	6.22101		188.926	±	16.3944	190.053	±	6.31966	378.979	±	17.5703				0.994069	±	0.0923785	12.3	238	226.4	25.7			0.00323924	1.2276	117.181	116.486	4.63621
			G	5.5	2016-07-12	28.72	±	2.94	152.96	±	6.09	181.68	±	6.76252		172.472	±	17.6555	172.926	±	6.88492	345.397	±	18.9504				0.997374	±	0.109549	9.9	213.4	200.5	25.3			0.00278459	0.96179			5.48656
			E	1.5	2015-11-13	42.3	±	4.1	175.3	±	6.8	217.6	±	7.9404		203.239	±	19.6993	195.179	±	7.57114	398.419	±	21.1041				1.04129	±	0.108712	12.4	208	238.3	25.4			0.00224525	0.89455			5.29697
			03	3.5	2011-10-01	435.5	±	6.8	513.6	±	7.6	949.1	±	10.198		523.17	±	8.1689	520.088	±	7.696	1040	±	11.2232	1084.87	±	8.88065	1.00593	±	0.0216396	16.4	98.2	107.7	19.1			0.00793907	8.25664	2135.51	2148.17	1.07915
					2011-12-03	453	±	8.52	576	±	9.5	1030	±	12.7609		576.727	±	10.847	585.598	±	9.6583	1160	±	14.5238				0.98485	±	0.0246362	22.7	108.9	56.6	9.39			0.00474066	5.49916	1647.6	1622.64	1.25205
			81	3	2014-03-25	50.9	±	2	131.3	±	2.3	182.2	±	3.04795		140.936	±	5.53774	140.778	±	2.46603	281.714	±	6.06201				1.00112	±	0.0430687	238.9	80.6	22.9	6.36			0.0272124	7.66612	539.11	539.713	2.15183
			F	9	2012-11-01	273.5	±	8.1	467.8	±	10.8	741.3	±	13.5		473.719	±	14.0297	485.721	±	11.2137	959.44	±	17.9605				0.975289	±	0.0366235	13.6	183.5	132.4	20.3			0.0031	2.97427	745.554	727.131	1.87198
			82	3	2014-03-25	15.1	±	2.3	34.1	±	2.2	49.2	±	3.18277		41.81	±	6.36841	36.5616	±	2.35881	78.3715	±	6.79121				1.14355	±	0.189163	236.8	13.7	nd	nd			0.0216823	1.69928			8.66541
			C	8.5	2011-08-20	112.06	±	6.71	125.71	±	7.26	237.77	±	9.88593		129.507	±	7.75471	126.961	±	7.33225	256.468	±	10.6723	139.758	±	3.54923	1.02005	±	0.0848593	7.7	127	184	20.1			0.00877983	2.25175	138.868	141.653	4.16125
					2012-04-02	158.99	±	7.42	213.7	±	8.8	372.69	±	11.5107		226.295	±	10.5611	218.926	±	9.01518	445.22	±	13.8856				1.03366	±	0.0643348	8.5	135.1	228.5	19.5			0.00518645	2.30911	241.606	249.739	3.11882
					2012-11-01	28.15	±	2.08	47.38	±	3	75.53	±	3.65053		48.7575	±	3.60269	49.1951	±	3.11493	97.9527	±	4.76258				0.991105	±	0.0964426	7.7	95	206.8	16.3			0.0440875	4.31849	107.513	106.557	4.86212
					2014-03-25	20.14	±	2.14	44.85	±	3.2	64.99	±	3.84962		55.7651	±	5.92539	48.0876	±	3.431	103.853	±	6.84704				1.15966	±	0.148423	7.9	105.4	257.8	21.6			0.0213302	2.2152			6.59303
			50	9	2012-11-01	110	±	5.2	179.4	±	6.7	289.4	±	8.48116		190.527	±	9.00672	186.273	±	6.95668	376.8	±	11.3805				1.02284	±	0.0616211	10.7	215.4	169.1	32			0.00772103	2.90928	263.355	269.369	3.02031
			34	12.5	2011-12-03	97.9	±	4.73	124.3	±	5.31	222.2	±	7.11119		124.639	±	6.02189	126.371	±	5.39848	251.01	±	8.08745	271.086	±	6.04753	0.986293	±	0.0636081	5.6	209.9	324.8	30.2			0.0152889	3.83768	247.158	243.77	3.22196
					2012-11-01	85.95	±	4.27	142.23	±	5.12	228.18	±	6.66688		148.871	±	7.3959	147.679	±	5.31615	296.549	±	9.10828				1.00807	±	0.0618463	6.5	196	277.8	31			0.0120539	3.57457	261.44	263.55	3.07142
			66	9.5	2012-11-01	86	±	5.4	133.6	±	6.7	219.6	±	8.60523		148.957	±	9.35313	138.718	±	6.95668	287.675	±	11.6566	245.062	±	5.95296	1.07381	±	0.0862911	11.4	219.7	244.9	34.1			0.00735963	2.11718	134.297	144.21	4.052
					2013-10-04	48.2	±	3.4	107.6	±	4.7	155.8	±	5.80086		113.894	±	8.03405	114.122	±	4.9849	228.017	±	9.45491				0.998003	±	0.0828028	7.9	193.9	237.4	26.6			0.0111863	2.55066	145.851	145.56	4.14658
					2014-03-25	39.6	±	3.85	106.24	±	4.9	145.84	±	6.23157		109.647	±	10.6602	113.909	±	5.25372	223.556	±	11.8845				0.962586	±	0.103582	7	201.5	260.6	28.7			0.00708012	1.58281			5.31609
					2015-11-13	26.2	±	3.8	117.2	±	6.5	143.4	±	7.52928		125.883	±	18.2579	130.491	±	7.23712	256.374	±	19.6399				0.964691	±	0.149797	10.2	216.8	264.6	29.1			0.00259251	0.664653			7.66065
			72	11	2012-11-01	89.4	±	3.78	145.79	±	4.66	235.19	±	6.00033		154.846	±	6.54719	151.375	±	4.83852	306.221	±	8.14107				1.02293	±	0.0542196	7.9	189.2	303.6	24.9			0.0150882	4.62032	340.164	347.964	2.65856
			06	10	2011-10-01	195.5	±	6.4	226.4	±	7	421.9	±	9.48472		234.856	±	7.68837	229.26	±	7.08842	464.116	±	10.4574	519.22	±	8.79759	1.02441	±	0.0461286	6.3	148.7	336.1	33.7			0.00914438	4.24405	469.959	481.43	2.25318
					2011-12-03	253.2	±	9.42	324.9	±	10.82	578.1	±	14.346		322.356	±	11.9929	330.314	±	11.0003	652.67	±	16.2738				0.975907	±	0.0487288	5.2	193.8	260.4	27.6			0.00377593	2.46444	421.142	410.996	2.49341
																Weighted Average (n=55)						423.745	±	1.42424
		Y	05	11.5	2011-10-01	121.3	±	4.5	140.4	±	4.9	261.7	±	6.65282		145.719	±	5.40589	142.173	±	4.96189	287.892	±	7.33785	295.813	±	3.80126	1.02494	±	0.0522044	5.1	165	289.3	39.7			0.0185722	5.34678	366.933	376.083	2.54882
					2011-12-03	142.7	±	5.69	177.5	±	6.36	320.2	±	8.5338		181.675	±	7.24409	180.458	±	6.46598	362.133	±	9.71009				1.00675	±	0.0539694	4.9	172.6	227.4	24.4			0.0106061	3.8408	343.325	345.641	2.68136
					2012-11-01	85.9	±	2.7	144.8	±	3.4	230.7	±	4.34166		148.784	±	4.67657	150.347	±	3.53025	299.131	±	5.85943				0.989603	±	0.0388261	8	192.3	175.9	32.3			0.0291265	8.71266	663.366	656.469	1.95882
					2013-10-04	58.21	±	5.5	132.59	±	7.5	190.8	±	9.30054		137.548	±	12.9963	140.627	±	7.95463	278.175	±	15.2374				0.978101	±	0.107712	12.8	164	231.5	21.5			0.00430702	1.19811			5.47764
					2014-03-25	38.34	±	4.1	95.28	±	4.45	133.62	±	6.05083		106.159	±	11.3524	102.158	±	4.77123	208.317	±	12.3143				1.03916	±	0.121262	9.7	200.8	329.4	29.9			0.00659452	1.37375			5.91132
			38	12.5	2012-04-02	74.05	±	6.58	101.4	±	7.64	175.45	±	10.083		105.397	±	9.3655	103.88	±	7.82682	209.277	±	12.2054	146.807	±	5.28464	1.01461	±	0.118205	6.6	205.4	357.1	26.4			0.00671269	1.40481			5.83217
					2012-11-01	40.25	±	4.04	72.06	±	4.7	112.31	±	6.19771		69.7155	±	6.99753	74.8206	±	4.88006	144.536	±	8.53114				0.931769	±	0.111535	6.3	205.1	275.8	28			0.01374	1.98592			5.90243
					2014-03-25	24.95	±	3.45	66.9	±	4.29	91.85	±	5.50514		69.0834	±	9.55261	71.7293	±	4.59968	140.813	±	10.6023				0.963112	±	0.1468	7.1	208.6	366.8	29.5			0.00889605	1.25268			7.52939
					2015-11-13	9.8	±	2.4	43	±	4.2	52.8	±	4.83735		47.0861	±	11.5313	47.8763	±	4.67629	94.9624	±	12.4434				0.983495	±	0.259306	10.6	242.1	299.1	30.5			0.00645835	0.6133			13.1035
			55	14.5	2012-11-01	60.6	±	5.8	105.2	±	6.5	165.8	±	8.71149		104.963	±	10.046	109.23	±	6.74901	214.193	±	12.1025				0.960933	±	0.10947	12.2	171.9	153.9	30			0.00682732	1.46236			5.65027
			54	13	2012-11-01	64.64	±	5.24	109.86	±	6.08	174.5	±	8.02646		111.96	±	9.076	114.069	±	6.31292	226.029	±	11.0556	189.174	±	7.3609	0.981518	±	0.0963403	9	164.4	299.8	23			0.00818151	1.84926	107.742	105.75	4.89124
					2014-03-25	28.75	±	3.15	74.82	±	4.3	103.57	±	5.33034		79.6051	±	8.72195	80.221	±	4.6104	159.826	±	9.8655				0.992322	±	0.122773	10	179.2	349.3	25.5			0.0102745	1.64214			6.17265
			67	15	2012-11-01	71.7	±	4.8	125.1	±	5.9	196.8	±	7.60592		124.189	±	8.3139	129.893	±	6.12603	254.081	±	10.3271				0.956089	±	0.0782942	13.5	225.2	227.7	34			0.00937655	2.38241	163.132	155.969	4.06449
			35	13	2011-12-03	40.9	±	3.85	52.8	±	3.8	93.7	±	5.40948		52.0709	±	4.90154	53.6798	±	3.86332	105.751	±	6.24102				0.970027	±	0.114941	4.7	219.5	312.8	29.9			0.0256737	2.71501			5.90163
			53	17	2012-11-01	55.3	±	3.2	95.9	±	4	151.2	±	5.1225		95.783	±	5.5426	99.5739	±	4.15324	195.357	±	6.92602				0.961929	±	0.0686161	7.5	183.4	323.4	32.6			0.0208465	4.0725	212.397	204.31	3.54532
			16	19.5	2011-10-01	22.8	±	1.6	32.3	±	2.2	55.1	±	2.72029		27.3898	±	1.92209	32.708	±	2.22779	60.0978	±	2.94236	126.096	±	2.527	0.837405	±	0.0818936	5.2	492.2	1093.7	92			0.115507	6.94172	149.108	124.864	4.89595
					2011-12-03	146.2	±	3.3	179	±	3.4	325.2	±	4.73814		186.131	±	4.20132	181.983	±	3.45666	368.114	±	5.44055				1.0228	±	0.0301729	4.5	133.1	291.7	23.6			0.0337843	12.4365	1098.41	1123.45	1.47795
					2015-11-13	5.6	±	2.2	21.1	±	4.5	26.7	±	5.00899		26.9063	±	10.5704	23.4928	±	5.01031	50.3991	±	11.6977				1.1453	±	0.511965	7.1	211.2	394.8	36.7			0.00730804	0.368319			23.2101
			62	19	2012-11-01	51.9	±	3.1	82.8	±	3.7	134.7	±	4.82701		89.894	±	5.36939	85.972	±	3.84175	175.866	±	6.60222				1.04562	±	0.0779988	12.4	119.3	93.2	21.2			0.0229414	4.03461	164.37	171.869	3.75412
			61	15	2012-11-01	43.4	±	3.54	70.95	±	4.07	114.35	±	5.39412		75.1715	±	6.1315	73.6681	±	4.22592	148.84	±	7.44672				1.02041	±	0.101754	7.1	118.2	291.7	21.1			0.0180331	2.68403			5.00319
			60	12.5	2012-11-01	21.4	±	2.1	27.9	±	2.4	49.3	±	3.18904		37.0661	±	3.63733	28.9688	±	2.49194	66.035	±	4.40908	57.2429	±	3.41646	1.27952	±	0.166973	10.8	73.1	91.4	11.3			0.0514405	3.39687			6.67688
					2014-03-25	7	±	1.8	22.99	±	1.95	29.99	±	2.65377		19.3821	±	4.98397	24.6496	±	2.09076	44.0317	±	5.40474				0.786306	±	0.212909	14.1	82.4	154.5	14.9			0.0342334	1.50735			12.2747
			59	11	2012-11-01	23.04	±	2.23	38.53	±	2.43	61.57	±	3.29815		39.9067	±	3.8625	40.0061	±	2.52309	79.9128	±	4.61355				0.997516	±	0.115236	7	174.3	480.1	25.8			0.0469817	3.75444			5.77324
			58	7	2012-11-01	10.8	±	1.5	20.7	±	1.7	31.5	±	2.26716		18.7063	±	2.59809	21.493	±	1.76513	40.1993	±	3.14098				0.870342	±	0.140432	9.5	61.4	86.7	17.2			0.101361	4.07463			7.81352
			56	16	2012-11-01	64.1	±	3.6	100.3	±	4.9	164.4	±	6.0803		111.025	±	6.23542	104.142	±	5.08772	215.168	±	8.04769				1.06609	±	0.0793564	8.9	155.3	128	35.1			0.0154404	3.32226	158.795	169.289	3.7402
			36	12	2011-12-03	107.3	±	7.64	136.9	±	7.65	244.2	±	10.8117		136.607	±	9.72669	139.181	±	7.77748	275.788	±	12.4538	95.365	±	4.23852	0.981501	±	0.0888373	4.9	227.3	331.8	28.8			0.00644755	1.77816	126.71	124.366	4.51573
					2012-11-01	14.7	±	2.4	27.6	±	3.2	42.3	±	4		25.4613	±	4.15695	28.6573	±	3.32259	54.1187	±	5.32164				0.888474	±	0.177913	13.5	249.8	152.9	37.8			0.0353109	1.91098			9.83328
					2014-03-25	22.22	±	2.95	53.34	±	4.51	75.56	±	5.38912		61.5243	±	8.16817	57.1905	±	4.83556	118.715	±	9.49219				1.07578	±	0.169329	7	217.9	334.1	29.1			0.0110986	1.31756			7.9958
					2015-11-13	10.9	±	3.7	49.5	±	5.7	60.4	±	6.79559		52.3713	±	17.7774	55.1134	±	6.3464	107.485	±	18.8763				0.950245	±	0.340615	9.5	211.1	258.9	24.6			0.00280652	0.301658			17.5618
			76	12	2012-11-01	74.2	±	4.8	119.6	±	5.8	193.8	±	7.52861		128.519	±	8.3139	124.182	±	6.0222	252.701	±	10.2659	149.028	±	6.44819	1.03493	±	0.0836727	8.9	219.9	259.3	32.5			0.00948877	2.39782	142.834	147.823	4.06245
					2014-03-25	14.21	±	2.75	39.29	±	3.05	53.5	±	4.1067		39.3457	±	7.6144	42.1262	±	3.27017	81.4719	±	8.28692				0.933995	±	0.194751	11.9	220.4	305.4	26			0.0145618	1.18637			10.1715
			32	9.5	2011-12-03	33.6	±	2.56	45.3	±	2.68	78.9	±	3.70621		42.7771	±	3.25921	46.0549	±	2.72466	88.8319	±	4.24808	135.637	±	3.4944	0.928829	±	0.0895972	14.3	111.6	168.9	13.4			0.0554134	4.92248	124.569	115.704	4.78215
					2012-11-01	89.16	±	4.35	144.5	±	5.15	233.66	±	6.74129		154.431	±	7.53447	150.036	±	5.3473	304.466	±	9.23914				1.02929	±	0.0621897	9.1	142.4	169	19.1			0.0117148	3.56678	258.561	266.135	3.03454
					2014-03-25	28.54	±	3.2	77.1	±	2.9	105.64	±	4.31856		79.0236	±	8.86039	82.6656	±	3.10934	161.689	±	9.39013				0.955943	±	0.113054	14.8	99.4	125.8	13.7			0.0113411	1.83374			5.80752
					2015-11-13	23.9	±	3.4	102.7	±	4.5	126.6	±	5.64004		114.832	±	16.336	114.346	±	5.01031	229.179	±	17.0871				1.00425	±	0.149487	15.1	148.4	162.1	18.5			0.00342503	0.784945			7.45578
			79	13	2012-11-01	37.69	±	3.43	65.32	±	3.9	103.01	±	5.19374		65.2814	±	5.94097	67.8224	±	4.04941	133.104	±	7.18977				0.962535	±	0.104765	16.5	3.9	2.2	3.5			0.019345	2.5749			5.40163
			B	12	2011-08-20	34.4	±	4.16	29.45	±	4.07	63.85	±	5.81984		39.7559	±	4.80769	29.7431	±	4.11051	69.499	±	6.32536				1.33664	±	0.24546	11.9	62.4	79.2	11.3			0.0249937	1.73703			9.10136
			A	14	2011-08-20	30.06	±	5.61	35.66	±	6.74	65.72	±	8.76925		34.7402	±	6.48345	36.0149	±	6.80708	70.7551	±	9.40061	232.913	±	5.90215	0.964606	±	0.256217	14.4	44.8	50.7	5.8			0.0113159	0.800656			13.2861
					2012-04-02	129.87	±	5.5	181.63	±	5.7	311.5	±	7.92086		184.848	±	7.8283	186.071	±	5.83938	370.919	±	9.7663				0.993423	±	0.0523637	7.5	67.6	86.5	10.1			0.0104843	3.88883	364.703	362.304	2.633
					2012-11-01	83.81	±	5.63	138.63	±	6.79	222.44	±	8.82049		145.164	±	9.75151	143.941	±	7.05012	289.105	±	12.0331				1.0085	±	0.0838422	8	79.4	95	13			0.00690626	1.99663	142.257	143.466	4.1622
																Weighted Average (n=40)						130.631	±	1.07342
		Z	07	12	2011-10-01	20.1	±	1.4	28.9	±	1.6	49	±	2.12603		24.1463	±	1.68183	29.2651	±	1.62021	53.4114	±	2.3353	82.193	±	1.77518	0.82509	±	0.073412	8.6	108.4	218.2	22.8			0.183364	9.79371	185.552	153.097	4.3723
					2011-12-03	63.6	±	1.92	79.4	±	2.199	143	±	2.91925		80.9709	±	2.4444	80.7231	±	2.23564	161.694	±	3.31258				1.00307	±	0.0410938	7.7	92.2	170.1	12.6			0.091131	14.7353	592.171	593.989	2.04867
					2014-03-25	7.16	±	2.55	20.55	±	1.95	27.71	±	3.21014		19.8251	±	7.06062	22.0334	±	2.09076	41.8586	±	7.36367				0.899774	±	0.33163	14.2	109	203.4	15.8			0.0184421	0.771961			17.5918
					2015-11-13	3.4	±	1.2	14.1	±	2.5	17.5	±	2.77308		16.336	±	5.76565	15.699	±	2.78351	32.035	±	6.40239				1.04058	±	0.411001	14.1	80.5	199.5	16.1			0.0243958	0.78152			19.9856
			10	12.5	2011-10-01	21.1	±	2	24.9	±	2.1	46	±	2.9		25.3476	±	2.40262	25.2145	±	2.12653	50.5621	±	3.20853	48.7159	±	1.90861	1.00528	±	0.127545	5.2	273.6	349.6	44			0.0971375	4.91148			6.34572
					2011-12-03	22	±	1.88	33.1	±	2.14	55.1	±	2.84851		28.0088	±	2.39348	33.6516	±	2.17566	61.6604	±	3.23454				0.832318	±	0.089188	5.1	247.4	297.4	26.3			0.0955818	5.89361			5.24573
					2014-03-25	5.55	±	1.3	18.6	±	2.5	24.15	±	2.8178		15.3672	±	3.59953	19.9427	±	2.68047	35.3099	±	4.48793				0.77057	±	0.208099	8.9	278	390.5	30.4			0.0496486	1.75309			12.7101
					2015-11-13	3.4	±	1.1	8.1	±	1.6	11.5	±	1.94165		16.336	±	5.28518	9.01856	±	1.78144	25.3546	±	5.57733				1.81138	±	0.686628	10.9	325.6	505.3	41.5			0.0321475	0.815085			21.9974
			H	13	2015-11-13	8.7	±	2.1	35	±	3.2	43.7	±	3.82753		41.8009	±	10.0899	38.9691	±	3.56289	80.77	±	10.7005				1.07267	±	0.276872	16.7	278.3	344.5	36.3			0.00873363	0.705416			13.2481
			69	14.5	2012-11-01	31.5	±	2.5	58	±	2.7	89.5	±	3.67967		54.5599	±	4.33015	60.222	±	2.80344	114.782	±	5.15844	63.585	±	3.52876	0.905981	±	0.0833595	10	249.3	348.7	34.2			0.0375806	4.31357	143.91	130.379	4.49412
					2014-03-25	1.52	±	1	13.38	±	3.7	14.9	±	3.83275		4.20869	±	2.76887	14.3459	±	3.96709	18.5545	±	4.83782				0.293373	±	0.209365	13.5	250.1	346.5	32.3			0.0427269	0.792778			26.0735
			68	14.5	2012-11-01	8.86	±	2.47	18.46	±	2.38	27.32	±	3.43006		15.3461	±	4.27819	19.1672	±	2.47118	34.5133	±	4.94061	50.0854	±	4.3328	0.800642	±	0.245917	6.3	241.3	403.7	28.3			0.0409674	1.41392			14.3151
					2014-03-25	17.77	±	3.28	45.8	±	4.7	63.57	±	5.73135		49.2029	±	9.0819	49.1062	±	5.03928	98.309	±	10.3863				1.00197	±	0.211605	8.5	227.8	344	28.5			0.00926997	0.911321			10.565
					2015-11-13	11.84	±	3.59	50.48	±	5.12	62.32	±	6.2532		56.8877	±	17.2489	56.2046	±	5.70062	113.092	±	18.1665				1.01215	±	0.32361	13.1	206.2	303.8	25.2			0.00303011	0.342682			16.0634
			52	19	2012-11-01	40.39	±	3.52	67.44	±	3.84	107.83	±	5.20922		69.958	±	6.09686	70.0236	±	3.98711	139.982	±	7.28483	98.5524	±	5.18438	0.999063	±	0.104005	7	205.4	444.3	26.2			0.0188435	2.63774			5.20413
					2014-03-25	8.94	±	2.95	26.94	±	4.3	35.88	±	5.21464		24.7537	±	8.16817	28.8847	±	4.6104	53.6384	±	9.37949				0.856983	±	0.314131	6.9	235.2	460.6	34.7			0.0113669	0.609702			17.4865
					2015-11-13	5.8	±	2.3	28.8	±	4.1	34.6	±	4.70106		27.8673	±	11.0508	32.066	±	4.56495	59.9333	±	11.9566				0.86906	±	0.366162	9.7	199.1	375.3	32.1			0.00699499	0.419233			19.9498
			13	15.5	2011-10-01	37.5	±	2.7	45.1	±	3	82.6	±	4.03609		45.0491	±	3.24353	45.6697	±	3.03789	90.7187	±	4.44402	25.9745	±	1.6968	0.986411	±	0.0966922	4.5	246.4	340.2	36.9			0.0506347	4.59352	106.959	105.505	4.89868
					2011-12-03	4	±	1.2	6	±	1.66	10	±	2.04832		5.09251	±	1.52775	6.09998	±	1.68766	11.1925	±	2.27645				0.83484	±	0.340697	5.1	253.8	318.2	31.3			0.192967	2.15978			20.3391
					2014-03-25	2.37	±	1.1	14.19	±	1.75	16.56	±	2.067		6.56223	±	3.04576	15.2143	±	1.87633	21.7766	±	3.57732				0.431319	±	0.207137	9.4	260.2	355.7	32.3			0.0781418	1.70166			16.4274
					2015-11-13	2.2	±	1.1	10.4	±	3	12.6	±	3.19531		10.5704	±	5.28518	11.5794	±	3.34021	22.1497	±	6.25221				0.912859	±	0.526942	11.3	236.6	365.8	26			0.0255819	0.566633			28.227
			J	19	2015-11-13	5.78	±	1.38	27.76	±	3.32	33.54	±	3.59539		27.7712	±	6.63049	30.9081	±	3.6965	58.6793	±	7.59128				0.89851	±	0.239932	14.3	206.8	263	24.7			0.0173528	1.01825			12.9369
			K	22.5	2015-11-13	4.9	±	1.4	16.8	±	3.4	21.7	±	3.67696		23.5431	±	6.72659	18.7052	±	3.78557	42.2482	±	7.71865				1.25864	±	0.440687	10.4	208.8	249.6	25			0.0167849	0.70913			18.2698
			17	24	2011-10-01	20.6	±	2.1	24.7	±	2.2	45.3	±	3.04138		24.747	±	2.52275	25.012	±	2.22779	49.759	±	3.36561	42.2193	±	2.07915	0.989403	±	0.133937	5	269.5	365.6	42.6			0.0882823	4.39283			6.76382
					2011-12-03	15.8	±	2.2	25.1	±	2.31	40.9	±	3.19		20.1154	±	2.80088	25.5183	±	2.34849	45.6337	±	3.65518				0.788275	±	0.131568	6.5	225.9	327.6	28.9			0.0748484	3.4156			8.00983
					2014-03-25	4.71	±	1.6	17.03	±	2.55	21.74	±	3.0104		13.0414	±	4.43019	18.2593	±	2.73408	31.3007	±	5.20594				0.714231	±	0.265151	8.8	246.5	344.5	29.2			0.0368979	1.15493			16.632
					2015-11-13	3	±	1.1	10.1	±	1.8	13.1	±	2.1095		14.4141	±	5.28518	11.2454	±	2.00412	25.6595	±	5.6524				1.28178	±	0.522562	9.4	233.3	311.1	27.3			0.0312993	0.803124			22.0285
			14	20.5	2011-10-01	21.7	±	3	25.7	±	2.9	47.4	±	4.17253		26.0684	±	3.60393	26.0246	±	2.93663	52.093	±	4.64888	44.6486	±	2.25815	1.00168	±	0.178754	4.6	208.6	349.7	34.6			0.0462704	2.41037			8.92419
					2011-12-03	23	±	1.8	22	±	1.93	45	±	2.63911		29.2819	±	2.29163	22.3666	±	1.96216	51.6485	±	3.01689				1.30918	±	0.15391	5.7	181.3	261.7	22.4			0.10987	5.67464			5.8412
					2014-03-25	2.02	±	1.5	10.44	±	2.6	12.46	±	3.00167		5.59312	±	4.15331	11.1936	±	2.78769	16.7868	±	5.00212				0.49967	±	0.391353	11.1	147.4	259.4	22.2			0.0399662	0.670902			29.798
			11	16	2011-10-01	3.8	±	1.8	20.7	±	2.2	24.5	±	2.84253		4.56497	±	2.16236	20.9615	±	2.22779	25.5264	±	3.10465	22.4151	±	1.8408	0.217779	±	0.105723	5.4	227.3	261.9	32.3			0.103747	2.64829			12.1625
					2011-12-03	5	±	1.27	4.5	±	2.08	9.5	±	2.43707		6.36564	±	1.61687	4.57499	±	2.11466	10.9406	±	2.66197				1.3914	±	0.733844	5.2	145	208.5	20.5			0.141122	1.54396			24.331
					2014-03-25	7.8	±	1.5	25.29	±	2.55	33.09	±	2.95846		21.5972	±	4.15331	27.1156	±	2.73408	48.7128	±	4.97244				0.796486	±	0.172948	13.8	258.1	292.1	26.6			0.0404447	1.97017			10.2077
					2015-11-13	4.7	±	2	21.2	±	2.8	25.9	±	3.44093		22.5821	±	9.60941	23.6041	±	3.11753	46.1863	±	10.1025				0.956702	±	0.426265	11.6	199.5	227.2	19			0.00979818	0.452541			21.8733
			08	12	2011-10-01	8.4	±	1.4	11.2	±	1.5	19.6	±	2.05183		10.091	±	1.68183	11.3415	±	1.51895	21.4325	±	2.26622	27.6442	±	2.00997	0.889743	±	0.190236	5.8	250.4	299.7	32.8			0.194713	4.17318			10.5738
					2011-12-03	17.7	±	3.84	22.2	±	2.09	39.9	±	4.37192		22.5344	±	4.88881	22.5699	±	2.12483	45.1043	±	5.3306				0.998424	±	0.236123	5.4	207	244.1	21.5			0.0351923	1.58732			11.8184
					2014-03-25	11.21	±	2.55	28.33	±	2.45	39.54	±	3.53624		31.0391	±	7.06062	30.3751	±	2.62686	61.4141	±	7.53344				1.02186	±	0.24868	12.4	218.2	275.8	22.6			0.0176203	1.08213			12.2666
			09	13	2011-10-01	15.2	±	1.8	19.6	±	2	34.8	±	2.69072		18.2599	±	2.16236	19.8476	±	2.02526	38.1075	±	2.96268	14.9164	±	1.48458	0.920006	±	0.143815	7.4	141.7	145.1	20.9			0.113928	4.34151			7.77454
					2014-03-25	nd			6.66	±	1.6	6.66	±	1.6			-		7.14077	±	1.7155	7.14077	±	1.7155					-		12.5	199.1	285.5	25.7			0.339797	2.42641			24.024
			12	16.5	2011-10-01	nd			2.2	±	1.2	2.2	±	1.2			-		2.22779	±	1.21516	2.22779	±	1.21516	4.94276	±	1.15077		-		5	247	291.4	33.8			0.677228	1.50872			54.5455
					2014-03-25	5	±	1.2	13.71	±	1.25	18.71	±	1.73277		13.8444	±	3.32265	14.6997	±	1.34023	28.544	±	3.58276				0.941813	±	0.241796	13.7	233.1	243.7	25.8			0.0779046	2.22371			12.5517
			15	18	2011-10-01	8.9	±	1.3	11.6	±	1.3	20.5	±	1.83848		10.6916	±	1.5617	11.7465	±	1.31642	22.4382	±	2.04252	23.2451	±	1.98104	0.910196	±	0.167573	5.9	260.9	326.2	38			0.2397	5.37844			9.10287
					2014-03-25	6.37	±	2.8	17.17	±	2.3	23.54	±	3.62353		17.6377	±	7.75284	18.4095	±	2.46603	36.0472	±	8.13559				0.958079	±	0.440255	11.1	224.9	239.8	24.8			0.0151085	0.544619			22.5693
			18	11	2011-10-01	9.9	±	0.9	9.7	±	1	19.6	±	1.34536		11.893	±	1.08118	9.82253	±	1.01263	21.7155	±	1.48134	8.12558	±	0.808548	1.21078	±	0.166423	266.7	61.7	63.7	10.6			0.455712	9.89601			6.82158
					2014-03-25	nd			2.2	±	0.9	2.2	±	0.9			-		2.35881	±	0.964968	2.35881	±	0.964968					-		268.3	3	2.1	0.1			1.07392	2.53319			40.9091
			21	11	2011-10-01	3.6	±	1	6	±	1.1	9.6	±	1.48661		4.32471	±	1.20131	6.07579	±	1.11389	10.4005	±	1.63826	2.42453	±	0.682335	0.711794	±	0.236902	262.3	33.4	29.7	4.4			0.372592	3.87514			15.7518
					2014-03-25	nd			0.7	±	0.7	0.7	±	0.7			-		0.750531	±	0.750531	0.750531	±	0.750531					-		282.9	17.2	5.3	nd			1.77526	1.33239			100
			L	26	2015-11-13	3.8	±	0.8	15.7	±	2.7	19.5	±	2.81603		18.2579	±	3.84376	17.4804	±	3.00619	35.7383	±	4.87972				1.04448	±	0.28393	13.4	279.2	568.8	44.6			0.0419962	1.50087			13.654
			30	23	2011-10-01	9.3	±	1	10.3	±	0.9	19.6	±	1.34536		11.1722	±	1.20131	10.4301	±	0.911368	21.6023	±	1.50789				1.07115	±	0.148411	8.5	120.3	124.8	15.8			0.439805	9.50079			6.98024
			24	22	2011-10-01	nd			10	±	1.3	10	±	1.3			-		10.1263	±	1.31642	10.1263	±	1.31642					-		6.9	207.3	275.4	29.4			0.577046	5.84335			13
																Weighted Average (n=50)						17.4502	±	0.346627
		W	39	8.5	2012-11-01	48.6	±	3.1	79.4	±	3.9	128	±	4.98197		84.1782	±	5.36939	82.4418	±	4.04941	166.62	±	6.72518				1.02106	±	0.082202	11.1	352.2	456.8	60.6			0.0221102	3.684	147.991	151.108	4.03624
			40	12	2012-11-01	46.5	±	3.3	80.9	±	4.2	127.4	±	5.34135		80.5409	±	5.7158	83.9993	±	4.3609	164.54	±	7.18943				0.958828	±	0.0843098	6.8	229.9	275.2	42			0.0193469	3.18334	140.684	134.892	4.36941
			41	12	2012-11-01	32.64	±	3.24	54.64	±	3.54	87.28	±	4.79887		56.5345	±	5.61188	56.7332	±	3.67562	113.268	±	6.70845				0.996497	±	0.118121	7.8	194.4	323.3	29.3			0.0222206	2.51687			5.92265
			42	11	2012-11-01	31.1	±	1.9	51.3	±	2.9	82.4	±	3.46699		53.8671	±	3.29092	53.2653	±	3.0111	107.132	±	4.46059				1.0113	±	0.0841754	11.8	183.4	312.4	30.4			0.0502592	5.38439	141.133	142.728	4.16362
			43	16	2012-11-01	21.51	±	2.91	33.63	±	3.07	55.14	±	4.23001		37.2566	±	5.0403	34.9184	±	3.18761	72.175	±	5.96368				1.06696	±	0.174133	8.8	140.8	301.3	21			0.0281172	2.02936			8.26281
			44	17	2012-11-01	20.1	±	2.1	26.1	±	2.5	46.2	±	3.26497		34.8144	±	3.63733	27.0999	±	2.59577	61.9143	±	4.46858				1.28467	±	0.18209	7.5	94.1	113.5	18.6			0.0500796	3.10064			7.21736
			45	13	2012-11-01	57.61	±	4.17	101.07	±	4.81	158.68	±	6.36592		99.7841	±	7.2227	104.942	±	4.99427	204.726	±	8.78123				0.95085	±	0.0823692	6.7	233.4	328.2	32.3			0.0129685	2.65498	147.391	140.147	4.28926
			57	15	2012-11-01	16.68	±	1.9	26.5	±	2.04	43.18	±	2.78776		28.8908	±	3.29092	27.5152	±	2.11815	56.406	±	3.91366	47.709	±	3.12588	1.04999	±	0.144355	10	88.7	278.7	19.8			0.0652882	3.68265			6.93837
					2014-03-25	4.97	±	1.7	17.37	±	2.05	22.34	±	2.66317		13.7613	±	4.70708	18.6239	±	2.19798	32.3852	±	5.19497				0.738905	±	0.267366	8	91.7	275.7	20.9			0.0370538	1.2			16.0412
			49	11.5	2012-11-01	106.57	±	6.34	182.63	±	7.41	289.2	±	9.75211		184.586	±	10.9813	189.627	±	7.69388	374.212	±	13.4084	304.346	±	7.9091	0.973418	±	0.070096	5.3	162.2	215.8	20			0.00556223	2.08145	203.523	198.113	3.58309
					2014-03-25	47.72	±	3.1	125.85	±	4.4	173.57	±	5.38238		132.131	±	8.5835	134.935	±	4.71762	267.065	±	9.79451				0.979218	±	0.0722399	8.2	185.9	259.2	28.6			0.010424	2.78389	191.622	187.64	3.66746
			M	6.5	2012-11-01	37.6	±	3.2	59.5	±	3.8	97.1	±	4.9679		65.1255	±	5.5426	61.7794	±	3.94558	126.905	±	6.80353	154.684	±	5.49663	1.05416	±	0.112168	12.6	239.1	197.8	43.9			0.0216039	2.74164			5.36112
					2014-03-25	38.07	±	2.95	94.65	±	4.2	132.72	±	5.13249		105.411	±	8.16817	101.483	±	4.50319	206.893	±	9.32726				1.03871	±	0.0927515	11.4	222.8	470.4	47.1			0.0114946	2.37815	116.241	120.74	4.50824
			47	13	2012-11-01	13.8	±	1.9	34	±	2.3	47.8	±	2.98329		23.9025	±	3.29092	35.3025	±	2.38811	59.205	±	4.06611				0.677075	±	0.103865	10.5	208.1	290.5	33.1			0.0604843	3.58097			6.86784
			46	13.5	2012-11-01	56.5	±	3.9	91.1	±	4.8	147.6	±	6.18466		97.8615	±	6.75504	94.59	±	4.98389	192.452	±	8.39462	174.409	±	6.34645	1.03459	±	0.0898413	10.9	172	131.5	29.7			0.0141905	2.73098	123.893	128.178	4.36194
					2014-03-25	26.97	±	3.15	70.57	±	3.95	97.54	±	5.05223		74.6765	±	8.72195	75.6642	±	4.23514	150.341	±	9.69581				0.986945	±	0.127825	6.9	169.6	289.9	27.4			0.0106373	1.59922			6.44922
																Weighted Average (n=16)						102.599	±	1.50441
		V	19	22	2011-10-01	57.3	±	2.8	66.4	±	3.1	123.7	±	4.17732		68.835	±	3.36366	67.2387	±	3.13916	136.074	±	4.60093	170.61	±	3.69662	1.02374	±	0.0691877	4.8	97.8	262.7	26.4			0.0472399	6.42811	208.902	213.861	3.3812
					2011-12-03	89.9	±	3.6	117.1	±	4.12	207	±	5.47123		114.454	±	4.58326	119.051	±	4.18865	233.505	±	6.20895				0.961385	±	0.0512468	4.2	47.7	157.3	14.4			0.0259396	6.05704	380.773	366.069	2.65902
			22	24	2011-10-01	49.3	±	2.9	58.3	±	3.2	107.6	±	4.31856		59.2245	±	3.48379	59.0364	±	3.24042	118.261	±	4.75785				1.00319	±	0.080711	4.9	154.2	303.8	29.4			0.0441752	5.2242	153.509	153.998	4.02318
			23	31	2011-10-01	15.2	±	1.8	23.9	±	2.1	39.1	±	2.76586		18.2599	±	2.16236	24.2019	±	2.12653	42.4618	±	3.0328				0.754482	±	0.111255	6.7	195.5	285.4	31			0.108721	4.61647			7.14243
			20	28.5	2011-10-01	14	±	2	32.1	±	2.5	46.1	±	3.20156		16.8183	±	2.40262	32.5055	±	2.53158	49.3238	±	3.49019	27.5376	±	1.79111	0.5174	±	0.0841848	5.9	209.5	361.7	35.3			0.082092	4.04909			7.07609
					2011-12-03	29.2	±	2.74	36.8	±	2.76	66	±	3.88911		37.1753	±	3.48837	37.4132	±	2.80599	74.5885	±	4.47686				0.993641	±	0.119362	6.1	197.3	304.3	27			0.0498945	3.72155			6.00208
					2014-03-25	nd			4.22	±	2.2	4.22	±	2.2			-		4.52463	±	2.35881	4.52463	±	2.35881					-		10.9	259.5	545.4	36.5			0.179727	0.813198			52.1327
																Weighted Average (n=7)						57.4755	±	1.36362
														Weighted Average (n=214)								62.0865	±	0.298741	(n=117)f)			1.00614	±	0.00325277
