# Supplementary material for: Spatiotemporal distribution and fluctuation of radiocesium in Tokyo Bay in the five years following the Fukushima Daiichi Nuclear Power Plant (FDNPP) accident
Source: PLoS One. 2018 Mar 1;13(3):e0193414. doi: 10.1371/journal.pone.0193414 (PMC5832246; doi:10.1371/journal.pone.0193414)
Supplement: S7 Table — a: Corrected values were corrected for radioactive decay on March 16, 2011. The values in parentheses are the detected values for the sampling date. b: Contaminated sediment flowed out owing to the Kanto-Tohoku heavy rainfall event of September 9 to 11, 2015. c: Sampling interval. (XLSX) [file pone.0193414.s012.xlsx]

## Sheet: Sheet1
	S7 Table. Estimated radiocesium flux at Point S1 in Sakagawa. a: Corrected values were corrected for radioactive decay on March 16, 2011. The values in parentheses are the detected values for the sampling date. b: Contaminated sediment flowed out owing to the Kanto-Tohoku heavy rainfall event of September 9 to 11, 2015. c: Sampling interval.
	Sampling Date	Core Depth cm	Period	Elapsed Time day	Total Mass kg･m-2	Mass Flux kg･m-2･day-1	Activitya) kBq･kg-1				Inventorya) kBq･m-2				Fluxa) kBq･m-2･day-1
							134Cs	137Cs	134+137Cs		134Cs	137Cs	134+137Cs		134+137Cs
	2014-04-29	0-44	2011/3/16 | 2014/4/29	1140 (1140)c)	163.2	0.143	3.50 (1.22)	3.46 (3.22)	6.96 (4.45)		571 (200)	565 (526)	1136 (726)		0.997 (0.637)
	2015-11-13	0-10	2015/9/11b) | 2015/11/13	1703 (63)c)	50.5	0.802	0.66 (0.14)	0.65 (0.58)	1.30 (0.72)		33 (7)	33 (29)	66 (36)		1.044 (0.575)
	2016-06-25	0-26	2015/9/11b) | 2016/6/25	1928 (288)c)	89	0.309	1.62 (0.28)	1.58 (1.40)	3.20 (1.67)		145 (24)	141 (124)	285 (149)		0.989 (0.517)
		0-20	2015/11/13 | 2016/6/25	1928 (225)c)	58.3	0.259	1.94 (0.33)	1.87 (1.65)	3.81 (1.98)		113 (19)	109 (96)	222 (116)		0.987 (0.513)
		20-26	2015/9/11b) | 2015/11/13	1928 (63)c)	30.7	0.487	1.01 (0.17)	1.03 (0.92)	2.05 (1.09)		31 (5)	32 (28)	115 (33)		0.996 (0.529)
