# Supplementary material for: Spatiotemporal distribution and fluctuation of radiocesium in Tokyo Bay in the five years following the Fukushima Daiichi Nuclear Power Plant (FDNPP) accident
Source: PLoS One. 2018 Mar 1;13(3):e0193414. doi: 10.1371/journal.pone.0193414 (PMC5832246; doi:10.1371/journal.pone.0193414)
Supplement: S8 Table — Sedimentary age of the sediment was estimated by the 210Pb method. a: The activity was corrected for radioactive decay in the sedimentary age. b: The value measured at Chiba City by the NIRS and published by the JCAC [36]. (XLSX) [file pone.0193414.s013.xlsx]

## Sheet: Sheet1
2011-03-16
2014.3
2015.9
	S8 Table. Estimated inventory of the global fallout 137Cs recorded in the core sediment at Points 36 and J in Tokyo Bay and the annual precipitation of global fallout 137Cs at Chiba City. Sedimentary age of the sediment was estimated by the 210Pb method. a: The activity was corrected for radioactive decay in the sedimentary age. b: The value measured at Chiba City by the NIRS and published by the…
	Point 36 (Sampled March 25, 2014)							Point J (Sampled November 13, 2015)							Global Falloutb)
	Core Depth	Mean Depth	Porosity	Sedimentary Age	137Cs		Flux	Core Depth	Mean Depth	Porosity	Sedimentary Age	137Cs		Flux	Year	Precipitation kBq･m-2･yr-1
					Conc., Bq･kg-1	Inventory, kBq･m-2 a)	kBq･m-2･yr-1					Conc., Bq･kg-1	Inventory, kBq･m-2 a)	kBq･m-2･yr-1
	0-2	1	0.9272	2013.3	59.1	0.215124	0.107562	0-2	1	0.9486	2015.3	20.6	0.052942	0.0423536	1990	0.001
	2-4	3	0.9253	2011.3	60.7	0.226714	0.105449	2-4	3	0.9433	2014	26.4	0.074844	0.049896	1989	0.001
	4-6	5	0.9127	2009	55.7	0.243131	0.0972522	4-6	5	0.9278	2012.3	42.1	0.151981	0.077939	1988	0.001
	6-8	7	0.9023	2006.3	48	0.23448	0.0837429	6-8	7	0.908	2010.1	24	0.1104	0.0501818	1987	0.002
	8-10	9	0.8911	2003.4	23.9	0.130135	0.0400417	8-10	9	0.9058	2007.9	11.8	0.055578	0.0241643	1986	0.161
	10-12	11	0.8683	1999.8	11.7	0.0770445	0.0217027	10-12	11	0.9009	2005.5	2.9	0.0143695	0.0058651	1985	0.001
	12-14	13	0.87	1996.3	12.1	0.07865	0.0212568	12-14	13	0.8937	2003	4.7	0.0249805	0.0099922	1984	0.001
	14-16	15	0.8543	1992.4	1.1	0.0080135	0.00216581	14-16	15	0.8923	2000.5	5.6	0.030156	0.0115985	1983	0.002
	16-18	17	0.8711	1988.9	1	0.006445	0.00186812	16-18	17	0.8848	1997.8	4.8	0.027648	0.0100538	1982	0.003
	18-20	19	0.8717	1985.5	3.5	0.0224525	0.00650797	18-20	19	0.8831	1995	7.2	0.042084	0.0153033	1981	0.019
	20-22	21	0.8694	1982	8	0.05224	0.0147155	20-22	21	0.8864	1992.3	6.5	0.03692	0.0136741	1980	0.006
	22-24	23	0.8677	1978.4	8.8	0.058212	0.01512	22-24	23	0.8849	1989.6	4.6	0.026473	0.00998981	1979	0.014
	24-26	25	0.8489	1974.3	12.6	0.095193	0.0223984	24-26	25	0.8911	1987	4.9	0.0266805	0.0100681	1978	0.033
	26-28	27	0.8373	1969.9	19.4	0.157819	0.0362802	26-28	27	0.8864	1984.3	4.3	0.024424	0.00904593	1977	0.033
	28-30	29	0.8397	1965.6	17.7	0.141866	0.0315257	28-30	29	0.8832	1981.6	7.8	0.045552	0.01752	1976	0.011
	30-32	31	0.8253	1960.9	22.2	0.193917	0.0391752	30-32	31	0.8943	1979.1	11.4	0.060249	0.0240996	1975	0.009
	32-34	33	0.8084	1955.7	7.8	0.074724	0.0137108	32-34	33	0.896	1976.6	7.1	0.03692	0.0134255	1974	0.04
	34-36	35	0.7874	1950	nd	nd	-	34-36	35	0.8692	1973.6	12.8	0.083712	0.0274466	1973	0.024
	36-38	37	0.7832	1944.2	nd	nd	-	36-38	37	0.8708	1970.5	7	0.04522	0.0143556	1972	0.019
	38-40	39	0.797	1938.7	nd	nd	-	38-40	39	0.8637	1967.3	9.4	0.064061	0.0197111	1971	0.074
	40-42	41	0.7957	1933.2	nd	nd	-	40-42	41	0.8605	1964	13.2	0.09207	0.026687	1970	0.055
	42-44	43	0.8038	1927.9	nd	nd	-	42-44	43	0.8488	1960.4	9	0.06804	0.0189	1969	0.054
	44-46	45	0.7943	1922.4	nd	nd	-	44-46	45	0.844	1956.8	14.4	0.11232	0.0307726	1968	0.068
	46-48	47	0.7853	1916.6	nd	nd	-	46-48	47	0.8434	1953.1	6.8	0.053244	0.0141984	1967	0.041
	48-50	49	0.7895	1910.9	nd	nd	-	48-50	49	0.8399	1949.3	3.4	0.027217	0.00473339	1966	0.111
	50-54	52	0.7909	1900.6	nd	nd	-	50-55	52.5	0.8316	1941.6	nd	nd	-	1965	0.211
	54-58.5	56.25	0.774	1887.2	nd	nd	-	55-60	57.5	0.8288	1932.2	nd	nd	-	1964	0.467
								60-65	62.5	0.8308	1923	nd	nd	-	1963	1.585
								65-70	67.5	0.827	1913.5	nd	nd	-	1962	0.811
															1961	0.272
															1960	0.229
															1959	0.873
															1958	0.422
															1957	0.414
															1956	0.453
															1955	0.084
															1954	0.119
	Total inventory and average flux from 1950s to 1985					0.796423	0.027	Total inventory and average flux from 1950s to 1985					0.713029	0.024	Precipitation from1954 to 1985	6.558
