# Supplementary material for: Spatiotemporal distribution and fluctuation of radiocesium in Tokyo Bay in the five years following the Fukushima Daiichi Nuclear Power Plant (FDNPP) accident
Source: PLoS One. 2018 Mar 1;13(3):e0193414. doi: 10.1371/journal.pone.0193414 (PMC5832246; doi:10.1371/journal.pone.0193414)
Supplement: S9 Table — a: Including the flood-deposited layer of 8 to 22 cm (average activity: 170 Bq⋅kg-1). b: Including the flood-deposited layer in the core. c: Weighted average of ratio of 134Cs to 137Cs in the sediment of each layer. (XLSX) [file pone.0193414.s014.xlsx]

## Sheet: Sheet1
	S9 Table. Flux and inventory of radiocesium in the sediment collected at Point D of the Old-Edogawa estuary. a: Including the flood-deposited layer of 8 to 22 cm (average activity: 170 Bq･kg-1). b: Including the flood-deposited layer in the core. c: Weighted average of ratio of 134Cs to 137Cs in the sediment of each layer.
	Sampling Date (Point D)	Elapsed Time day	134+137Cs Activity, Bq･kg-1							Inventory, kBq･m-2						Ratio 134Cs/137Csc)			Sampling Date (Site D)	Elapsed Time day	Average Flux from 2011/3/16, kBq･m-2･day-1							Sampling Period day	134+137Cs Inventory kBq･m-2			134+137Cs Flux in the Each Sampling Interval kBq･m-2･day-1
			Surface Layer 0-6 cm			Contaminated Layer				134Cs		137Cs		134+137Cs							134Cs		137Cs		134+137Cs
			Detected	Corrected		Depth, cm	Detected	Corrected		Detected	Corrected	Detected	Corrected	Detected	Corrected						Detected	Corrected	Detected	Corrected	Detected	Corrected			Detected	Corrected		Detected	Corrected
2011-03-16	2011-08-20	157	359.7	387.5		0-10	313.9	338.3		9.3	10.74	10.81	10.92	20.11	21.67	1.0014	±	0.0214	2011-08-20	157	0.0592357	0.0684076	0.0688535	0.0695541	0.128089	0.138025		157	20.11	21.67		0.128089	0.138025
	2012-04-02	383	427.1	508.8		0-12	395.4	471.1		12.09	17.21	17.03	17.44	29.11	34.65	1.0021	±	0.0092	2012-04-02	383	0.0315666	0.0449347	0.0444648	0.0455352	0.0760052	0.09047		226	9	12.98		0.039823	0.0574336
	2012-11-01	596	556.2	720.7		0-24	413.2	537.7		21.05	36.46	34.71	36.04	55.76	72.49	1.014	±	0.0146	2012-11-01	596	0.0353188	0.0611745	0.0582383	0.0604698	0.093557	0.121628		213	26.65	37.84		0.125117	0.177653
	2013-10-04	933	321.9	471.5		0-26	344.3	512.2		17.71	41.85	39.19	41.57	56.9	83.41	1.005	±	0.0124	2013-10-04	933	0.0189818	0.0448553	0.0420043	0.0445552	0.0609861	0.0893998		337	1.14	10.92		0.00338279	0.0324036
	2014-03-25	1105	300.3	465.1		0-30	333.5	517.6		17.23	47.7	44.1	47.28	61.33	94.98	1.013	±	0.0126	2014-03-25	1105	0.0155928	0.0431674	0.0399095	0.0427873	0.0555023	0.0859548		172	4.43	11.57		0.0257558	0.0672674
	2015-11-13	1703	200.1	365.7		0-64a)	260	472.9		17.97	86.35	76.28	84.92	94.25	171.28	1.0195	±	0.0124	2015-11-13	1703	0.010552	0.0507046	0.0447915	0.0498649	0.0553435	0.100575		598	32.92	76.3		0.0550502	0.127592
	2016-07-12	1945	199.6	378.9		0-70b)	237.8	456		16.88	101.36	87.12	98.49	104	199.85	1.0239	±	0.0149	2016-07-12	1945	0.00867866	0.0521131	0.0447918	0.0506375	0.0534704	0.102751		242	9.75	28.57		0.0402893	0.118058
															Weighted Averagec)	1.01041	±	0.00485071
